# Supplementary material for: diaPASEF Proteomics and Feature Selection for the Description of Sputum Proteome Profiles in a Cohort of Different Subtypes of Lung Cancer Patients and Controls
Source: Int J Mol Sci. 2022 Aug 5;23(15):8737. doi: 10.3390/ijms23158737 (PMC9369298; doi:10.3390/ijms23158737)
Supplement: Supplementary file 1 [file ijms-23-08737-s001.zip › Supplementary Script S1.R]

#######################################################################
## sPLSDA in mixOmics
#######################################################################
# from: http://mixomics.org/case-studies/splsda-srbct-case-study/


# Partial Least Squares Discriminant Analysis (PLS-DA) is a linear, multivariate model 
# which uses the PLS algorithm to allow classification of categorically labelled data. 
# PLS-DA seeks for components that best separate the sample groups, 
# whilst the sparse version also selects variables that best discriminate between groups. 


library(mixOmics) # import the mixOmics library

set.seed(5249) # for reproducibility, remove for normal use

# set the workind directroy with setwd
data<-read.table("amica_protein_groups.txt") #load the quantitative data: proteins in columns, samples in rows, with a first column "Species" for class (e.g. "control" or "case")
## Prepare X and Y matrices:
data1<- data[,2:518]
X<- data.matrix(data1, rownames.force = NA) # use the protein quantitation data as the X matrix
dim(X) # check the dimensions of the X dataframe
head(X)
class(data$Species) # in case it is "character", it should be transformed to "factor"
data$Species<-as.factor(data$Species)
class(data$Species)
summary(data$Species) # check the distribution of group labels
Y <- data$Species # use the group data as the Y matrix
Y

## INITIAL ANALYSIS ##
# Preliminary (unsupervised) Analysis with PCA
pca.data = pca(X, ncomp = 10, center = TRUE, scale = TRUE) # run pca method on data
plot(pca.data)  # barplot of the eigenvalues (explained variance per component)
plotIndiv(pca.data, group = data$Species, ind.names = FALSE, # plot the samples projected
          legend = TRUE, title = 'PCA') # onto the PCA subspace

## INITIAL sPLS-DA MODEL ##
srbct.data <- splsda(X, Y, ncomp = 10)  # set ncomp to 10 for performance assessment later
# plot the samples projected onto the first two components of the PLS-DA subspace
plotIndiv(srbct.data , comp = 1:2, 
          group = data$Species, ind.names = FALSE,  # colour points by class
          ellipse = TRUE, # include 95% confidence ellipse for each class
          legend = TRUE, title = '(a) PLSDA with confidence ellipses')
# use the max.dist measure to form decision boundaries between classes based on PLS-DA data
background = background.predict(srbct.data, comp.predicted=2, dist = "max.dist") # Choose one of the three following distances: 'max.dist', 'centroids.dist' or 'mahalanobis.dist'
# plot the samples projected onto the first two components of the PLS-DA subspace
plotIndiv(srbct.data, comp = 1:2,
          group = data$Species, ind.names = FALSE, # colour points by class
          background = background, # include prediction background for each class
          legend = TRUE, title = " (b) PLSDA with prediction background")

## TUNING sPLS-DA ##
# Selecting the number of components:
# undergo performance evaluation in order to tune the number of components to use
perf.splsda.data <- perf(srbct.data, validation = "Mfold", 
                          folds = 10, nrepeat = 50, # use repeated cross-validation
                          progressBar = FALSE, auc = TRUE) # include AUC values
# plot the outcome of performance evaluation across all ten components
plot(perf.splsda.data, col = color.mixo(5:7), sd = TRUE,
     legend.position = "horizontal")
perf.splsda.data$choice.ncomp # what is the optimal value of components according to perf()

# Selecting the number of variables:
# grid of possible keepX values that will be tested for each component
list.keepX <- c(1:10,  seq(20, 300, 10))
list.keepX
# undergo the tuning process to determine the optimal number of variables
tune.splsda.data <- tune.splsda(X, Y, ncomp = 5, # calculate for first 5 components
                                 validation = 'Mfold',
                                 folds = 10, nrepeat = 50, # use repeated cross-validation
                                 dist = 'centroids.dist', # use max.dist measure Choose one of the three following distances: 'max.dist', 'centroids.dist' or 'mahalanobis.dist'
                                 measure = "BER", # use balanced error rate of dist measure; 'measure' must be either 'BER', 'overall' or 'AUC'
                                 test.keepX = list.keepX,
                                 cpus = 2) # allow for parallelisation to decrease runtime

plot(tune.splsda.data, col = color.jet(5)) # plot output of variable number tuning
tune.splsda.data$choice.ncomp$ncomp # what is the optimal value of components according to tune.splsda()
tune.splsda.data$choice.keepX # what are the optimal values of variables according to tune.splsda()

optimal.ncomp <- tune.splsda.data$choice.ncomp$ncomp
optimal.ncomp
optimal.keepX <- tune.splsda.data$choice.keepX[1:optimal.ncomp]
optimal.keepX

## FINAL MODEL
# form final model with optimised values for component and variable count
final.splsda <- splsda(X, Y, 
                       ncomp = optimal.ncomp, 
                       keepX = optimal.keepX)
# Sample plots:
plotIndiv(final.splsda, comp = c(1,2), # plot samples from final model
          group = data$Species, ind.names = FALSE, # colour by class label
          ellipse = TRUE, legend = TRUE, # include 95% confidence ellipse
          title = 'sPLS-DA')
background = background.predict(final.splsda, comp.predicted=2, dist = "max.dist")
plotIndiv(final.splsda, comp = c(1,2), # plot samples from final model
          group = data$Species, ind.names = FALSE, # colour points by class
          background = background, # include prediction background for each class
          legend = TRUE, title = "sPLS-DA")

# Cluster Image Map (CIM):
# set the styling of the legend to be homogeneous with previous plots
legend=list(legend = levels(Y), # set of classes
            col = unique(color.mixo(Y)), # set of colours
            title = "Group", # legend title
            cex = 0.7) # legend size
# generate the CIM, using the legend and colouring rows by each sample's class
# with the elements (genes) for the optimized ncomponents (2 in this example) and with the  elements in each separated Component:
cim <- cim(final.splsda, row.sideColors = color.mixo(Y), 
           legend = legend)     # depicts the expression levels of each gene (selected for component construction) for every sample.

# Variable Plots:
# form new perf() object which utilises the final model
perf.splsda.datat <- perf(final.splsda, 
                          folds = 10, nrepeat = 50, # use repeated cross-validation
                          validation = "Mfold", dist = "centroids.dist",  # use max.dist measure
                          progressBar = FALSE)
# plot the stability of each feature for the first two components, 'h' type refers to histogram
par(mfrow=c(1,2))
plot(perf.splsda.datat$features$stable[[1]], type = 'h', 
     ylab = 'Stability', 
     xlab = 'Features', 
     main = 'Component 1', las =2)
plot(perf.splsda.datat$features$stable[[2]], type = 'h', 
     ylab = 'Stability', 
     xlab = 'Features', 
     main = 'Comp 2', las =2)

# How to extract the names of variables selected (for each component) when performing sPLS?
comp = 1 # for component 1; repeat for component 2
which(final.splsda$loadings$X[, comp] != 0)
# same but sorting the genes with the absolute value of the loadings (indicate the importance of these genes)
loadingsX1 = abs(final.splsda$loadings$X[, comp])
component1<-names(sort(loadingsX1, decreasing = T)[1:30]) # will give the names of the genes sorted by importance and selected by sPLS
component1
write.csv(component1, "component 1")
# For component 2:
comp = 2 # for component 2
which(final.splsda$loadings$X[, comp] != 0)
loadingsX2 = abs(final.splsda$loadings$X[, comp])
component2<-names(sort(loadingsX2, decreasing = T)[1:20]) # will give the names of the genes sorted by importance and selected by sPLS
component2
write.csv(component2, "component 2")

# correlation circle plot:
prot.name<-colnames(data1)
prot.name<-substr(data1[1,], 1,10)
prot.name
plotVar(final.splsda, comp = c(1,2), var.names = list(prot.name), cex = 3) # generate correlation circle plot


## PERFORMANCE PLOTS (ROC)
auc.splsda = auroc(final.splsda, roc.comp = 1, print = TRUE) # AUROC for the first component
auc.splsda = auroc(final.splsda, roc.comp = 2, print = TRUE) # AUROC for all two components
