# Supplementary material for: diaPASEF Proteomics and Feature Selection for the Description of Sputum Proteome Profiles in a Cohort of Different Subtypes of Lung Cancer Patients and Controls
Source: Int J Mol Sci. 2022 Aug 5;23(15):8737. doi: 10.3390/ijms23158737 (PMC9369298; doi:10.3390/ijms23158737)
Supplement: Supplementary file 1 [file ijms-23-08737-s001.zip › Supplementary Table S2.xlsx]

## Sheet: Sheet1
PG.ProteinGroups	PG.Genes	[1] 20210602-03_2021011-84_649.d.PG.Quantity	[2] 20210602-04_2021011-48_650.d.PG.Quantity	[3] 20210602-05_2021011-65_651.d.PG.Quantity	[4] 20210602-07_2021011-42_653.d.PG.Quantity	[5] 20210602-08_2021011-32_654.d.PG.Quantity	[6] 20210602-09_2021011-03_655.d.PG.Quantity	[7] 20210602-11_2021011-41_657.d.PG.Quantity	[8] 20210602-12_2021011-27_658.d.PG.Quantity	[9] 20210602-13_2021011-61_659.d.PG.Quantity	[10] 20210602-15_2021011-14_661.d.PG.Quantity	[11] 20210602-16_2021011-37_662.d.PG.Quantity	[12] 20210602-17_2021011-22_663.d.PG.Quantity	[13] 20210602-19_2021011-57_665.d.PG.Quantity	[14] 20210602-20_2021011-18_666.d.PG.Quantity	[15] 20210602-21_2021011-46_667.d.PG.Quantity	[16] 20210602-23_2021011-49_669.d.PG.Quantity	[17] 20210602-24_2021011-69_670.d.PG.Quantity	[18] 20210602-25_2021011-17_671.d.PG.Quantity	[19] 20210602-27_2021011-47_673.d.PG.Quantity	[20] 20210602-28_2021011-39_674.d.PG.Quantity	[21] 20210602-29_2021011-81_675.d.PG.Quantity	[22] 20210602-31_2021011-13_677.d.PG.Quantity	[23] 20210602-32_2021011-28_678.d.PG.Quantity	[24] 20210602-33_2021011-59_679.d.PG.Quantity	[25] 20210603-01_2021011-34_680.d.PG.Quantity	[26] 20210603-02_2021011-40_681.d.PG.Quantity	[27] 20210603-03_2021011-72_682.d.PG.Quantity	[28] 20210603-04_2021011-68_683.d.PG.Quantity	[29] 20210603-05_2021011-09_684.d.PG.Quantity	[30] 20210603-06_2021011-21_685.d.PG.Quantity	[31] 20210603-07_2021011-83_686.d.PG.Quantity	[32] 20210603-08_2021011-01_687.d.PG.Quantity	[33] 20210603-09_2021011-80_688.d.PG.Quantity	[34] 20210603-10_2021011-64_689.d.PG.Quantity	[35] 20210603-11_2021011-62_690.d.PG.Quantity	[36] 20210603-12_2021011-78_691.d.PG.Quantity	[37] 20210603-13_2021011-77_692.d.PG.Quantity	[38] 20210603-14_2021011-07_693.d.PG.Quantity	[39] 20210604-01_2021011-22r2_694.d.PG.Quantity	[40] 20210604-02_2021011-22r3_695.d.PG.Quantity	[41] 20210604-03_2021011-74_696.d.PG.Quantity	[42] 20210604-04_2021011-06_697.d.PG.Quantity	[43] 20210604-05_2021011-26_698.d.PG.Quantity	[44] 20210604-06_2021011-38_699.d.PG.Quantity	[45] 20210604-07_2021011-75_700.d.PG.Quantity	[46] 20210604-08_2021011-43_701.d.PG.Quantity	[47] 20210604-09_2021011-11_702.d.PG.Quantity	[48] 20210604-10_2021011-33_703.d.PG.Quantity
A0A075B6H9	IGLV4-69	435.193	1678.24	781.839	84.7404	991.97	265.45	847.383	463.669	412.984	151.474	294.512	2946.11	2487.94	95.7116	52.9379	201.167	1505.66	77.0143	566.613	201.59	7.93156	114.934	527.667	105.796	65.6672	486.4	363.833	284.486	268.272	238.896	571.504	326.391	227.797	15.8581	342.175	128.676	312.332	182.925	2777.18	3444.22	1711.81	216.457	1849.36	618.152	1220.13	651.597	6.32648	482.392
A0A075B6I0	IGLV8-61	1046.52	12893.3	197.543	255.859	2100.21	185.905	45.6925	520.107	852.258	2789.18	236.957	2578.46	226.353	146.029	725.15	123.098	197.888	131.815	116.166	173.743	464.696	458.49	130.458	52.7837	701.656	1006.03	188.357	884.487	945.082	168.922	1020.24	273.517	1606.84	124.729	155.632	205.665	635.591	49.9335	2370.11	2341.43	382.857	36.8504	331.516	1263.72	920.24	969.997	34.2278	548.123
A0A075B6J9	IGLV2-18	355.655	51.1668	112.35	6.45159	31.2084	3.46473	8.64166	3.99537	282.531	1.95205	145.915	84.784	21.3907	5.36552	20.4253	105.335	7.83909	4.19734	11.5872	26.7657	4.47108	54.4569	40.8144	139.284	88.3964	74.6577	95.5303	718.055	21.5354	255.791	145.571	462.984	326.631	397.842	23.4684	216.131	90.9997	3.61471	48.4791	51.3746	103.604	49.2205	11.9709	123.605	79.8068	155.15	42.7186	3.42074
A0A075B6K4	IGLV3-10	30.1767	32.0546	8.90337	6.04223	12.4912	4.9525	5.36007	6.5295	32.6018	40.8206	10.2403	9.0729	20.0155	7.72657	15.0813	84.8843	6.19101	5.97815	7.2779	5.26022	16.6701	37.2252	19.9386	8.22886	7.55537	12.0772	14.3743	20.6072	78.1921	12.1211	69.2972	6.26491	44.2201	22.4494	6.82268	5.28676	13.9373	6.15091	10.5799	10.5428	236.918	12.4785	3.96549	32.6216	19.8588	24.3506	17.1201	11.5537
A0A075B6R9;A0A0C4DH68	IGKV2D-24;IGKV2-24	1210.38	1114.22	282.043	673.748	239.478	2054.76	352.487	650.451	797.561	922.023	618.044	2236.61	3404.01	116.87	544.962	659.786	4346.56	661.5	312.849	1352.78	3498.59	1437.66	1035.05	1444.14	371.227	820.637	754.034	2574.1	272.944	504.093	437.127	504.979	2021.98	909.294	642.696	458.689	844.792	1598.05	2908.3	2581.77	5349.98	898.825	259.261	1618.14	893.38	1742.01	133.631	928.575
A0A075B6S2;A2NJV5	IGKV2D-29;IGKV2-29	50.8278	30.9413	37.3656	7.68057	20.396	42.939	15.9411	53.1952	123.326	50.0311	11.4497	102.879	117.45	32.8593	25.7065	16.6131	147.172	21.1208	43.9746	11.159	48.1051	17.6273	33.6654	64.8483	10.2682	26.2215	17.7136	40.1358	54.2442	16.5736	150.522	33.9093	236.957	68.3473	64.3271	8.04583	26.8254	71.4426	87.3944	63.7253	15.6148	11.8665	8.47598	8.66497	12.9606	9.38376	7.66348	45.4633
A0A075B6S5;A0A0C4DH67;A0A0C4DH69	IGKV1-27;IGKV1-8;IGKV1-9	29.0761	767.224	201.92	52.227	82.8842	72.513	3.26062	95.6283	801.391	172.033	54.3996	212.793	6.25145	52.9391	20.8624	384.852	3.59444	6.71311	290.059	8.27966	4.90253	137.256	155.79	58.7714	21.4652	274.033	33.5511	4.75068	61.445	7.04811	69.4224	99.1082	168.344	6.68941	36.3953	22.4595	359.574	6.06399	73.3534	188.601	2575.17	3.02317	295.79	227.115	15.2981	506.934	6.14634	82.9427
A0A087WSX0;A0A0G2JS06	IGLV5-45;IGLV5-39	4.89878	24.2242	8.67247	8.44237	7.3726	34.5903	9.35701	6.58148	32.2924	8.36156	10.2539	22.3298	13.7732	7.21086	30.4364	52.1019	22.9929	8.14666	5.72347	6.26124	7.1492	42.366	8.6686	10.4001	6.84525	6.51229	16.0061	5.84608	6.64165	9.9889	5.84216	6.27908	141.895	38.4685	13.3501	15.5305	8.99226	5.67371	12.7543	18.6202	16.1218	5.68557	5.11577	21.1066	7.99854	8.37184	3.85053	12.0981
A0A087WSY6	IGKV3D-15	130.407	511.601	8.12252	40.8883	246.03	133.534	8.37152	20.0758	112.07	98.1267	46.9657	60.5547	32.3705	86.1585	143.472	5.31836	7.59405	4.06613	186.715	4.97377	4.61536	386.261	84.917	235.696	6.76914	189.134	34.4172	7.11123	115.133	3.87286	3.72376	147.715	321.017	48.1488	17.3369	37.0117	74.9963	511.569	88.9114	93.7705	2269.27	37.9911	1776.02	703.009	8.68731	180.268	3.68136	36.3067
A0A087WSZ0	IGKV1D-8	7.22859	19.5118	11.1566	10.6237	11.7854	30.6065	9.8658	9.44109	321.19	20.5197	9.40195	53.5822	8.82501	17.987	5.98889	10.9695	6.60223	5.63088	300.561	8.68921	6.43961	7.93781	15.2422	5.51711	6.42383	10.9923	7.26971	5.80902	10.0686	5.25604	7.11243	22.984	12.206	8.87019	5.65895	7.88889	18.7011	6.57249	49.4161	23.8874	33.1378	6.05424	10.7829	20.2588	25.2688	7.97574	5.41085	6.15903
A0A0A0MRZ8;P04433	IGKV3D-11;IGKV3-11	8787.96	10731.3	8300.38	2940.28	4551.23	3137.11	3.54479	3032	14704.2	7003.81	2757.85	2943.68	37.6075	4288.69	2258.69	1132.13	359.98	5.46513	5784.78	6.45397	408.821	3963.53	8587.68	869.655	95.2405	4261.06	7104.93	117.066	6840.4	63.8942	1613.99	4109.75	11905.7	198.282	1917	675.707	4988.02	8.81212	3794.31	3559.14	38172.8	3.82321	6969.38	10814.4	9881.21	23029.9	279.888	4520.26
A0A0A0MS14	IGHV1-45	5.35095	311.868	7.31893	138.698	24.2429	7.13067	5.60304	8.22277	300.378	950.322	16.6359	37.5813	8.40247	3.47888	5.0212	4.86406	5.08268	4.99457	3.7296	4.08313	6.5894	16.1668	42.5437	1066.13	6.92757	624.373	367.146	136.375	58.4152	5.24381	7.09588	109.001	120.502	14.9256	4.3147	32.9385	3.59359	5.57502	43.4207	57.3372	32.2111	7.13956	3.40931	58.15	40.4624	34.886	8.26119	34.3992
A0A0A0MS15	IGHV3-49	205.688	303.025	190.982	63.6483	362.239	112.64	56.6028	81.5085	551.263	44.0753	25.6062	66.1629	107.373	143.858	54.0995	377.396	59.9884	35.7462	128.851	20.3036	142.919	286.181	50.5977	410.526	19.8933	114.876	27.7959	128.008	82.1802	53.4987	104.862	66.2477	827.636	89.2799	116.929	84.2188	91.4525	65.4273	36.9916	45.6061	613.278	41.4017	197.871	345.27	139.903	320.668	30.684	120.59
A0A0A0MT36;A0A0C4DH26	IGKV6D-21;IGKV6D-41	268.647	16.009	69.4178	6.15667	48.6593	59.9365	8.24662	3.75458	14.0642	19.429	20.4761	170.294	42.4162	12.5209	4.74405	358.542	7.48075	4.00546	143.666	4.89957	4.68526	22.8436	34.0861	577.376	1.80609	50.0324	22.2962	13.3324	40.8153	41.3336	115.659	8.4023	104.108	98.2047	34.6426	91.1357	10.4897	57.6117	168.486	110.571	106.879	34.5062	12.1031	115.216	51.6976	57.0068	3.73712	213.643
A0A0B4J1U7	IGHV6-1	3455.54	1791.47	544.583	967.6	746.546	1334.1	1630.65	1506.67	211.029	1417.77	1102.02	2596.44	2368.15	708.616	371.577	99.1839	622.553	388.236	1100.82	299.913	2529.76	3466.54	1205.48	92.3253	954.708	1912.88	3838.02	752.796	313.233	267.58	2720.66	45.8228	2212.85	771.386	2853.59	28.6286	385.514	729.082	2119.31	2096.04	2105.59	71.4569	758.08	947.303	606.34	991.883	358.745	1160.27
A0A0B4J1V0	IGHV3-15	84.4261	234.915	43.2672	15.9036	47.1326	81.3182	23.6833	64.8757	257.511	72.379	35.3051	81.8291	61.7743	39.7928	36.4501	45.2048	23.8052	16.0611	106.059	18.4151	91.7948	107.904	166.145	137.562	26.905	70.7599	60.7352	49.5961	105.406	45.8544	565.448	55.8656	456.186	173.322	124.354	76.2969	55.6966	28.1773	98.1106	102.783	602.676	58.1794	100.081	111.731	179.499	124.955	16.5118	56.7179
A0A0B4J1V6	IGHV3-73	8.48164	14.4445	5.73775	2.49083	4.40945	10.8422	3.67427	7.8945	4.30768	6.21482	5.01984	14.6824	4.92681	4.53277	1.34148	3.20655	4.9868	3.8698	2.7961	4.74609	4.94575	6.59957	18.1764	2.36152	2.96199	8.81826	9.57652	5.53803	8.43616	3.25668	7.2161	7.96099	15.3732	3.40196	9.96402	2.02037	8.0405	9.2219	18.529	16.9621	38.582	3.32284	1.83771	2.42174	8.50894	15.0002	2.71798	5.2554
A0A0B4J1X5	IGHV3-74	3421.97	2143.35	463.581	669.557	476.59	911.608	534.849	1724.83	4020.58	1041.95	795.659	2615.66	307.655	1109.59	350.109	108.918	1020.52	74.9454	901.755	228.447	2611.75	879.207	1544.09	204.738	600.27	1423.18	706.365	1335.45	591.918	1333.62	1182.57	870.343	3428.55	118.581	1026.81	70.4786	720.272	37.1008	1584.71	1828.37	9364.35	23.1985	369.629	1367.41	690.081	587.602	146.521	284.891
A0A0B4J1X8	IGHV3-43	795.907	440.455	928.791	22.5069	343.202	4.26909	18.0102	324.36	939.244	1113.03	538.753	572.042	70.4567	531.099	70.7025	121.526	106.055	8.34245	213.469	67.5898	273.53	663.178	1901.67	865.947	211.431	151.909	412.711	614.392	406.588	59.4676	1625.91	1425.41	1711.43	224.823	783.871	44.2657	613.308	2.93365	607.115	566.053	5797.74	18.3964	52.0065	900.659	1038.49	1399.03	367.761	856.398
A0A0B4J1Y8	IGLV9-49	122.84	165.806	77.7779	56.0335	53.0891	132.969	56.1969	838.182	87.6793	53.6048	74.6047	84.1372	265.825	44.6987	59.2454	41.5537	53.2751	117.27	1580.57	345.514	74.002	249.658	275.441	137.735	53.1694	48.6923	3157.68	79.5322	63.0079	353.925	170.53	284.141	111.898	185.05	211.342	113.156	203.775	122.618	92.0272	94.1628	64.8603	62.5146	40.9526	403.812	100.981	80.3277	89.925	107.397
A0A0B4J1Y9	IGHV3-72	8047.28	87792.7	7706.35	2410.29	4114.48	6257	3223.05	4171.5	10619.2	6849.8	5349.21	11842.1	4958.74	5920.21	3185	6039.89	2987.39	3300.69	6735.96	3553.09	5503.26	7546.34	6997.51	7348.38	3838.72	5372.93	10605.6	8578.75	6224.77	4180.19	4276.73	6223.27	13026.2	5642.1	6525.67	5235.67	5032.34	4952.9	12524.5	6418.62	6965.38	4552.94	4486.18	7608.84	6195.29	6899.42	3851.42	6500.16
A0A0B4J2D9;P0DP09	IGKV1D-13;IGKV1-13	126.44	2064.07	196.264	3.57449	302.208	6.65597	8.47067	10.4441	446.784	276.097	252.598	66.3764	5.64853	41.1467	12.3689	37.9048	2.94181	8.27035	729.533	3.18709	7.20271	403.69	5.55673	56.3416	4.33753	57.3684	482.025	7.43294	3.39319	7.87726	139.641	3.30265	5.98309	8.29965	3.46543	273.241	4.16083	7.40927	79.4447	8.32635	685.322	5.78563	47.5022	2611.63	3.1094	53.6496	5.74512	7.82941
A0A0B4J2H0	IGHV1-69D	5.57767	7.05919	6.71677	6.3246	6.83605	6.18221	4.92579	5.81256	19.2992	9.43865	5.55819	10.7187	7.72319	6.52646	4.0414	39.3364	8.55885	4.36917	13.675	4.33082	6.99174	4.76267	10.9495	6.12221	7.13048	5.49864	5.73803	7.21063	8.68622	8.20585	10.7189	6.01248	4.99515	5.96043	8.81332	3.72537	4.27741	4.77134	10.0969	14.3556	50.7221	4.63517	5.94727	8.49144	11.836	9.23444	4.20125	4.30413
A0A0C4DH24	IGKV6-21	97.387	50.039	50.594	22.0188	22.2239	27.6715	4.05204	34.319	139.629	111.826	105.588	59.9309	8.5768	20.9189	11.2188	4.66766	4.46689	5.4467	108.281	6.66252	3.4455	148.19	110.599	89.5965	26.5278	51.4916	320.143	79.8819	45.6053	11.1699	3.83377	55.8854	33.2044	93.3385	17.9277	7.37554	59.427	4.87961	36.5651	38.0968	655.213	10.8196	6.65935	109.073	132.245	155.587	8.72347	105.757
A0A0C4DH25	IGKV3D-20	1244.51	1480.86	1069.03	345.539	421.848	908.75	2.8656	665.055	4209.39	1776.01	421.426	1621.37	5.86681	763.017	622.896	258.443	112.276	3.07661	1024.74	7.98366	72.7681	1708.69	1618.11	589.18	31.3706	1754.17	1597.61	42.3165	2055.54	87.326	277.368	897.298	4507.41	83.0195	308.214	675.409	2517.83	479.817	2368.26	1844.48	7301.91	77.2922	1498.37	2240.3	1697.53	3492.57	62.4478	1462.01
A0A0C4DH32	IGHV3-20	6.51553	6.84775	7.66768	7.55181	7.17044	6.14028	6.39555	6.17205	18.5047	8.92065	5.99815	6.02359	6.00966	6.5568	6.17904	6.12943	6.04352	5.89617	16.2501	5.77684	6.50186	5.86883	15.2742	5.7209	5.61685	5.50478	5.32771	5.75465	5.42344	5.15951	5.24461	5.1963	5.28929	5.07181	21.2104	5.17835	8.63006	5.14219	5.11626	22.2554	4.61764	4.5253	4.78387	4.61404	4.60698	4.71917	4.12527	4.75244
A0A0C4DH33	IGHV1-24	3.38282	7.42115	4.06827	5.57064	6.02863	2.99163	7.46167	3.44982	NaN	6.13928	2.83698	72.3585	3.52521	4.25063	3.60499	12.2802	6.76869	3.6242	5.9643	2.98047	5.03359	4.08354	5.42619	4.38679	6.03344	4.09179	3.32673	5.19448	5.86829	3.45195	8.09727	4.59394	4.18126	3.63704	5.74597	NaN	4.78564	4.06948	187.648	202.067	3.81572	8.04773	3.06495	7.76089	4.32514	3.11607	4.01496	1.15382
A0A0C4DH34	IGHV4-28	3403.36	1264.98	915.947	119.052	754.872	456.47	9.61425	1268.99	1345.32	1961.12	446.167	2358.17	589.51	856.713	23.4128	223.317	8.18368	9.26062	1179.04	32.2956	12.392	874.512	4212.11	423.937	374.769	451.299	1177.7	95.0929	392.617	156.368	853.191	823.982	94.272	220.385	853.39	29.2732	373.618	7.04343	1903.62	1489.83	4103.33	24.0175	321.776	238.164	744.211	1611.15	271.291	609.336
A0A0C4DH35	IGHV3-35	698.646	586.386	525.703	30.4694	189.91	795.068	73.2747	472.49	235.904	654.131	405.917	412.121	473.079	349.686	35.9061	115.27	91.8327	28.7494	157.532	68.1495	196.296	1549.65	1914.32	437.596	130.441	344.14	702.602	497.41	256.206	460.254	191.628	633.12	662.957	70.1948	821.799	446.951	312.117	53.354	430.057	319.576	8048.34	182.015	58.8425	156.703	617.552	1676.62	92.0654	630.759
A0A0C4DH36	IGHV3-38	336.165	191.406	329.243	130.584	202.118	508.967	130.067	313.846	957.708	236.818	333.045	905.037	281.964	262.334	45.7927	240.167	83.0137	102.16	335.828	62.3541	30.6644	570.44	1026.99	627.299	207.436	352.714	238.302	401.377	461.766	127.391	420.649	636.164	562.06	439.487	723.251	236.279	213.176	35.5298	791.773	870.189	4736.32	285.934	119.673	458.508	669.86	1228.53	35.4655	452.051
A0A0C4DH38	IGHV5-51	82.9438	236.523	191.858	62.0959	205.665	205.434	36.5568	150.107	724.737	164.223	54.7303	240.857	109.831	106.332	14.7167	188.972	13.6675	9.76639	187.176	15.6643	14.204	126.267	293.183	83.279	14.9535	66.701	50.4616	10.9837	20.0958	11.3343	45.2991	96.5806	232.82	13.1807	28.3471	36.146	75.6261	10.3919	111.551	87.0461	892.264	32.4159	39.5537	190.129	80.6413	240.134	9.35521	91.047
A0A0C4DH41;P01824;P01825;P06331;P0DP06;P0DP08	IGHV4-61;IGHV4-39;IGHV4-59;IGHV4-34;IGHV4-30-4;IGHV4-38-2	11316.6	7767.52	7996.81	2005.78	5323.62	4296.71	1039.5	4962.37	22287.9	13006.2	3775.85	10530.4	7993.69	11019	833.918	3160.37	822.706	377.567	6203.46	1463.91	1903.34	10198	28771.3	8460.02	2785.71	5254.52	12478.5	11282.7	10957.9	3443.42	12820.9	6606.2	16740.9	3441.41	10452.8	962.654	10435.7	546.159	13964.8	8497.45	91898.6	1139.64	2305.18	8235.18	16367	14913.5	4936.77	10236.2
A0A0C4DH43	IGHV2-70D	3.71758	237.203	105.26	46.8854	353.873	3454.81	92.7796	204.182	80.5853	1615.02	672.163	670.864	155.113	569.011	4.10356	15.018	1063.49	1239.23	8.0371	494.319	8227.77	3.69041	8.20772	65.1551	128.71	4.6577	3.78026	330.539	310.925	248.929	2.90377	454.35	2836.01	252.535	1768.49	6.29755	666.316	3.69591	583.709	568.875	4302.81	122.214	15.6552	6.15153	642.719	2579.95	3.62843	749.919
A0A0C4DH73;P01597;P01611;P04432	IGKV1-12;IGKV1-39;IGKV1D-12;IGKV1D-39	NaN	NaN	NaN	NaN	NaN	NaN	NaN	NaN	NaN	NaN	NaN	NaN	NaN	NaN	NaN	NaN	NaN	NaN	NaN	NaN	NaN	NaN	NaN	NaN	NaN	NaN	NaN	NaN	NaN	NaN	NaN	NaN	NaN	NaN	NaN	NaN	NaN	NaN	NaN	NaN	NaN	NaN	NaN	NaN	NaN	NaN	NaN	NaN
A0A0J9YX35	IGHV3-64D	391.826	159.457	146.054	100.605	108.953	221.351	13.2822	306.671	183.271	211.702	181.363	384.421	276.902	74.3881	20.4368	166.309	29.6639	8.41599	153.943	29.1132	6.43803	219.674	377.398	574.457	32.6622	51.5666	205.306	201.952	22.7965	54.2823	87.3854	146.761	140.456	54.032	156.552	64.5547	201.73	7.30489	248.864	254.815	1857.75	39.6358	32.6538	103.492	225.07	286.596	9.09797	61.183
A0A0J9YXX1	IGHV5-10-1	890.295	4.57743	145.106	248.578	138.652	288.019	5.20117	433.387	56.111	322.388	540.899	928.016	312.27	81.0006	66.5113	5.99137	5.73366	541.453	285.43	5.19053	295.751	3.58788	1362.13	17.1077	116.867	576.54	277.436	40.7962	6.61341	183.33	689.672	8.44795	144.843	4.25836	6.7542	4.46051	156.499	327.326	1051.77	789.635	2491.14	2.96848	5.04747	70.0673	388.654	296.909	3.52762	268.51
A0M8Q6	IGLC7	264.586	587.09	261.531	56.4178	89.4722	54.1742	96.2069	134.432	91.3043	157.735	35.6663	327.465	487.116	562.202	521.95	441.224	2222.71	331.796	164.914	42.9109	20613.7	389.897	101.544	849.658	221.269	132.21	17.661	56.1881	153.08	58.4887	218.52	490.923	2472.69	362.463	190.113	76.0114	92.2605	8.20348	414.833	356.133	218.52	126.342	29.0479	299.989	332.123	263.679	1518.68	805.469
A6NI72;A8MVU1;P14598	NCF1B;NCF1C;NCF1	5.28373	4.97561	8.23067	9.338	19.6586	10.7232	44.9892	8.34544	4.95956	4.9475	13.8364	9.70349	35.2937	6.3449	11.1375	19.3279	8.0793	33.2095	3.90898	263.307	6.86698	7.24535	6.69682	4.48224	5.26582	4.08397	8.60095	8.67047	3.91351	4.06768	6.85757	3.84036	6.58815	3.70446	3.70103	25.1834	3.68724	6.43795	6.27393	5.95348	5.80416	4.09382	9.29235	3.43889	3.56154	3.23727	5.92165	3.57852
A8K2U0	A2ML1	80.8133	41.3989	23.5334	24.0294	21.8933	21.5211	17.3354	159.976	18.6125	86.6042	156.911	112.857	19.4786	59.0594	87.2388	20.3032	200.706	16.6188	70.2354	18.0416	489.873	30.899	58.2293	118.541	68.9769	140.934	118.747	55.4112	27.154	54.6289	19.8978	74.4395	177.356	54.6508	81.6479	18.8678	25.7148	14.692	84.4994	73.9686	725.124	56.9113	17.3835	136.508	21.9595	328.453	59.9827	54.7162
A8K7I4	CLCA1	6.11174	4.80981	6.79828	5.91525	6.26303	6.69836	8.05027	5.64995	7.34934	6.3201	7.75996	5.12857	5.77582	4.90781	5.15637	7.04642	7.70824	5.24157	6.45401	4.82213	7.23527	5.98589	7.22287	501.35	6.39447	4.94526	5.39084	6.89398	5.82597	5.36673	7.06659	5.10913	5.99705	6.12679	5.61512	4.69286	5.23631	5.85265	6.61685	7.12833	6.06172	7.38191	4.57147	6.53745	4.63618	4.93843	5.30805	5.63172
ALBU_BOVIN		6.97338	6.44218	7.77006	5.06072	5.99351	8.41326	7.93683	9.14176	8.40378	7.2211	8.07512	9.67752	9.44863	6.73228	6.35069	7.34392	7.86545	6.24154	5.51532	6.58012	7.62536	9.91119	7.4651	4.99938	5.81283	6.96728	7.21924	7.86424	178.184	7.02077	5.15049	5.4344	8.61158	6.18378	4.77709	4.61079	5.01484	8.02808	8.06508	7.0804	5.04996	7.92535	6.18323	5.39035	5.29611	5.20529	6.69773	5.44599
ALBU_HUMAN;P02768	;ALB	16904.2	50647.2	61078.8	14171.1	57743.8	31627.1	48740.7	28306.2	39630	50427.2	40997.7	82119.2	41306.7	44419.1	36596.5	38168.3	74688.1	30084.9	34283	32534.2	7839.61	28512.8	17435.5	13714.5	9452.09	22001.2	24934.1	42649.3	35827.6	37891.9	37160.1	29822.3	14259.7	10698.6	7413.19	23142	49666.7	18896.4	92037.5	89931.6	21142	53042.5	77870.5	14491.8	36662.5	17529.6	30233.1	17301
ALDOA_RABIT		4.52311	3.65771	4.983	8.71856	8.05623	5.11455	6.509	10.8382	2.90646	7.91103	5.39337	4.27721	4.34042	3.30267	3.37275	7.4979	7.17539	3.39073	3.08065	4.14762	7.79543	4.49005	7.23141	3.48795	8.0498	3.8282	4.59937	7.55398	8.27634	3.22957	7.57564	4.298	2.95649	3.40275	8.45254	3.56427	3.19725	3.0377	5.20769	6.74344	5.47847	7.5293	3.37006	5.05599	4.04651	3.42627	4.41464	3.20996
AMYS_HUMAN;P0DTE7;P0DTE8;P0DUB6	;AMY1B;AMY1C;AMY1A	8859.01	2596.2	554.999	26159.5	1109.75	293.615	733.076	9902.26	271.45	11106	8922.52	1486.1	2991.46	3300.71	6526.73	1047.28	1603.44	579.675	317.315	399.337	9634.39	99657.5	42580.1	6411.19	7343.18	34487	20293.9	22654.2	376.706	11494.3	3939.2	4098.4	60557.4	5465.22	78129.1	367.647	3179.31	982.534	1336.34	1248.26	80195.3	30278.9	3418.02	14456.1	3615.17	112220	7357.95	8572.54
ANT3_HUMAN;P01008	;SERPINC1	47.3677	412.831	279.108	74.8537	215.873	23.6364	54.7632	100.899	452.229	93.0228	99.1301	143.017	49.9198	100.203	272.699	483.401	59.8099	20.8793	209.788	23.6507	26.3306	46.343	46.7538	162.523	59.3854	73.4964	42.3249	108.226	70.2054	46.4879	212.171	84.8089	51.707	53.1679	22.389	176.829	79.488	25.2316	125.04	166.848	81.9436	54.2061	1088.02	83.0069	131.075	33.9391	77.7834	59.2087
ANXA5_HUMAN;P08758	;ANXA5	346.62	663.424	379	525.288	868.417	648.001	318.969	498.781	367.201	75.2634	474.157	199.253	664.667	237.612	124.294	154.304	228.02	92.2627	201.968	384.844	74.4936	75.4079	272.305	353.47	494.193	223.214	144.574	112.048	65.5669	313.093	94.6653	143.078	115.979	341.262	448.004	168.09	154.992	431.659	146.728	193.814	44.9309	95.8852	444.755	47.2664	66.7634	116.581	260.035	144.123
B2MG_HUMAN;P61769	;B2M	4813.44	1600.29	8067.24	7106.58	1049.79	2807.43	800.652	249.473	3591.36	8661.48	328.592	160.151	1743.46	606.888	1091.2	291.184	133.921	454.228	4581.59	854.993	297.648	1753.96	505.771	2389.93	4938.25	812.199	1316.86	3398.83	10061.5	2051.49	4407.37	2049.28	5303.48	1322.52	549.93	2135.33	4253.23	1238.27	194.099	177.417	3465.46	2084.04	706.556	8023.83	3677.44	3045.46	4658.9	1727.44
B2RPK0;P09429	HMGB1P1;HMGB1	27.3512	56.6871	49.0226	209.342	164.75	129.877	109.799	74.515	35.4283	64.2831	127.534	101.453	60.4298	46.0203	133.319	63.4844	152.796	327.1	32.4766	319.979	38.5204	121.005	148.928	82.9563	73.4813	65.731	66.2828	62.5578	37.4066	120.28	40.5916	41.8222	27.8056	70.6565	57.0122	252.263	44.4139	21.9611	38.6719	51.0745	27.4796	102.272	43.9802	52.8913	45.0077	50.2387	20.1812	21.9957
B9A064	IGLL5	19308.4	15591	10065.7	8588.5	5808.17	6648.3	5974.35	3990.8	7100.5	22528.9	4660.97	14478.8	12535.9	5258.17	4561.24	6750.04	4315.28	4261.29	7037.81	6009.3	11516.6	6276.56	8018.46	5398.9	6310.31	7044.09	7762.87	6067.64	18878.6	9993.74	8088.28	14348.9	11594.9	5818.48	5766.41	2575.2	5155.11	5446.99	25399.8	14854.1	20766.3	3150.96	2699.12	11265.2	24234.8	10908.3	7472.04	9542.15
CAH1_HUMAN;P00915	;CA1	13.4309	10.7184	10.4198	9.36211	9.46552	10.2565	10.1708	13.1383	9.05256	9.14213	7.77634	13.8962	11.0612	11.8109	25.9082	28.559	16.517	10.294	11.672	11.1242	15.1585	13.9027	10.845	9.97069	10.4368	10.8499	11.0372	9.68665	13.3808	13.2177	7.61007	9.17977	11.3317	15.5659	15.7684	44.6402	12.0547	9.33683	12.3608	11.042	8.49725	13.0658	2165.93	11.4013	163.793	10.2398	10.9567	10.1174
CAH2_HUMAN;P00918	;CA2	5.14499	4.77974	5.30117	7.04998	6.12835	4.90759	6.28241	4.76181	4.97712	7.08192	6.90154	4.5841	4.65399	5.17806	4.54512	9.56716	6.67291	4.43635	8.07181	6.89716	5.95088	5.03289	5.75234	6.16526	6.03408	6.48283	4.9559	4.3847	6.95772	6.83731	5.67663	7.78351	5.41044	6.57501	7.36861	23.3116	7.98905	4.97976	4.61997	4.64065	12.7954	8.52131	216.567	7.74426	14.6327	6.64971	5.74748	5.72608
CAS1_BOVIN		5.77248	5.27524	7.85571	5.34211	5.94129	6.81105	8.20897	5.94435	7.10825	9.74085	7.77671	6.06356	5.72414	5.33138	5.27764	8.13922	7.85462	5.26736	4.53296	4.35031	7.34933	6.78924	7.03546	4.51932	7.42106	4.91406	5.83358	7.7707	765.331	6.18481	7.94194	4.62595	7.21178	5.28977	17.9575	4.64111	4.50959	8.80247	7.35832	6.51407	5.79283	83.2312	4.23115	5.0156	4.82205	4.13746	8.8914	5.99321
CAS2_BOVIN		7.35352	6.56667	7.01435	5.71349	5.28231	6.26433	5.87676	7.54571	6.01433	152.471	5.70546	7.47715	7.4047	8.63665	6.46165	5.44786	5.42631	6.43344	7.81048	6.45147	6.27779	7.66817	10.8304	4.46974	69.673	6.01895	6.7295	13.6758	5255.81	6.47567	6.87185	5.43312	6.95223	5.73083	199.98	5.34991	9.79063	15.8335	5.38872	5.31356	3.93498	2148.58	5.75348	5.55223	5.17895	7.24315	53.1794	5.3095
CASB_BOVIN		5.84211	5.20068	6.40141	5.62046	5.45495	8.03051	7.28663	6.57196	7.75375	5.32185	5.84028	6.55377	6.84542	5.75605	5.24717	6.35402	7.12823	5.12724	5.70647	5.52426	5.81856	6.22842	5.64827	4.94281	5.0021	6.11339	5.30432	5.62613	134.65	5.12523	6.3849	5.48438	6.00147	4.91574	4.82765	4.72395	5.31195	6.01501	5.63812	5.05765	5.67888	6.05171	4.74056	4.41269	5.38793	4.69379	5.79969	4.75491
CASK_BOVIN		5.93179	4.17568	4.7035	4.54335	6.4873	5.87121	6.2374	4.98537	4.79831	61.9879	5.85693	4.89701	4.92821	4.28599	4.59044	7.85213	6.25522	4.22877	4.20225	4.37325	5.85382	5.37424	6.8815	4.45143	5.59328	4.13828	5.55294	6.94224	7974.44	5.77225	6.34743	4.50436	6.0976	4.22562	4.5772	4.97688	4.45876	4.66135	6.4468	6.53492	4.78375	7.53841	4.22436	5.06076	4.10503	4.22359	5.83007	6.23569
CATA_HUMAN;P04040	;CAT	235.526	107.292	293.214	591.552	296.424	714.19	5384.35	307.183	204.326	83.6539	628.753	539.604	863.779	354.651	754.258	527.742	979.571	6595.89	92.5458	4263.46	1342.54	623.579	393.06	522.741	644.36	307.218	306.171	431.884	284.315	850.812	333.94	112.541	67.3074	467.285	1163.49	1563.84	276.673	1138.3	502.997	498.628	76.8314	378.584	773.396	137.508	208.316	92.1539	170.793	214.305
CATD_HUMAN;P07339	;CTSD	663.824	2116.92	1769.49	662.169	1536.74	340.846	167.316	514.034	699.175	898.119	243.327	104.644	427.06	327.867	538.557	73.9833	130.392	110.035	1495.83	236.556	329.818	656.24	1005.27	883.353	1088.37	715.953	381.753	1012.04	1647.93	537.912	1180.19	1371.5	801.524	642.799	1802.96	1163.89	484.593	198.416	102.793	105.067	1290.98	643.656	502.198	1104.72	741.457	1151.74	3165.9	778.344
CATG_HUMAN;P08311	;CTSG	1564.93	430.903	749.238	339.126	1117.05	2558.86	485.583	1946.5	379.535	351.383	3234.76	971.527	676.272	1123.52	571.254	487.664	16186.4	1759.16	639.124	540.568	182.126	646.8	256.202	2686.51	447.826	894.815	960.793	132.598	190.999	1982.3	604.488	610.33	76.6419	4319.39	10026.2	423.724	1985	493.743	1190.21	843.899	45.3097	666.149	175.332	334.946	114.085	224.48	139.818	901.682
CO5_HUMAN;P01031	;C5	21.3896	333.712	26.3487	24.9511	22.1141	15.8366	29.9757	32.0209	194.103	29.2592	40.462	186.397	79.325	31.5994	33.1743	409.717	30.107	17.8382	110.32	26.457	20.0181	38.3467	24.5479	43.9492	26.2407	19.4717	18.1838	28.1939	32.6533	20.3904	24.2066	24.0969	15.875	114.802	26.082	47.8076	33.6364	15.5465	119.531	174.501	22.9678	38.8213	226.724	34.4716	74.2283	19.1058	17.9394	15.9588
CRP_HUMAN;P02741	;CRP	24.3955	296.927	10.0127	24.9408	8.14926	4.05936	7.4021	447.59	73.9446	9.34106	4.64217	9.75084	7.9885	14.4792	6.52473	147.194	6.53185	6.19486	21.9422	6.20966	4.47782	10.439	74.5528	6.08309	4.93773	7.93056	6.41601	7.81194	5.83297	10.8688	3.32869	11.2635	15.2984	26.1031	4.2879	47.0336	15.2081	4.43021	11.3869	6.79329	4.36056	7.64982	750.014	17.2214	73.2373	3.54763	10.1317	31.2386
CYC_HUMAN;P99999	;CYCS	45.9659	19.2101	14.8154	31.8228	10.1851	3.70375	52.9846	14.3129	41.6271	40.0505	8.25999	3.23227	11.4198	5.90904	16.6597	217.876	8.37988	85.9078	8.74374	8.63475	4.18254	3.39312	8.34469	18.3152	7.46962	5.81994	4.11861	55.3149	51.2296	143.786	7.41216	9.45387	3.47432	4.50279	12.89	29.4561	3.92935	3.38144	10.3994	4.83502	13.7945	3.13887	16.3613	6.6905	20.6353	8.21871	32.7161	60.5181
GELS_HUMAN;P06396	;GSN	352.197	218.983	967.229	506.498	537.122	219.958	689.682	269.443	766.339	334.694	309.934	277.943	443.903	343.663	342.086	258.877	193.369	368.08	824.102	497.305	214.308	408.429	260.877	1466.71	500.126	563.837	228.619	654.843	589.163	459.322	447.74	291.583	229.695	519.625	566.791	752.219	291.789	359.892	254.477	289.813	232.955	362.289	322.17	400.303	144.694	200.582	526.645	355.429
GSTP1_HUMAN;P09211	;GSTP1	402.057	409.772	832.867	395.433	669.884	203.075	356.319	647.743	165.181	307.536	684.844	337.585	353.089	357.999	782.666	251.636	195.723	112.295	379.467	573.247	140.405	224.028	501.493	427.795	393.352	528.505	349.361	352.736	475.144	370.486	216.407	404.674	463.637	790.811	318.001	465.169	158.853	235.879	184.966	259.739	511.8	249.296	243.221	260.75	298.301	692.139	744.952	928.89
HBA_HUMAN;P69905	;HBA1	232.943	41.5654	52.9871	188.447	197.236	48.2634	59.8578	233.544	71.8143	101.26	189.625	446.364	43.9947	188.971	439.038	2244.6	157.374	46.9349	64.1594	51.6573	198.462	492.876	329.627	39.8291	62.9259	57.2689	67.8357	74.4559	507.798	510.546	183.277	56.6022	156.001	749.327	164.015	6970.55	703.302	40.7691	418.895	364.161	310.454	947.891	29961.7	472.64	5575.18	94.512	179.045	68.8498
HBB_HUMAN;P68871	;HBB	2334.55	294.101	383.652	1124.57	1642.01	218.498	423.965	1621.76	416.011	674.893	1429.23	2152.34	234.025	1241.84	3554.18	7148.24	1214.85	224.808	457.233	338.874	4623.25	3991.01	2158.27	217.829	238.932	702.912	517.335	513.235	2369.03	3219.76	1048.55	326.71	1260.47	4177.47	1725.51	34019.2	5264.95	198.961	2993.72	2866.89	1772.48	4038.97	149528	1239.14	42430.4	549.07	719.451	567.827
K1C10_HUMAN;P13645	;KRT10	50.6602	39.8987	46.8363	43.4965	41.6838	155.906	56.4928	47.0097	46.9111	64.7914	36.2064	48.9339	50.8145	128.728	37.7955	49.904	76.8072	54.3973	47.2881	46.836	63.5153	40.1672	41.3414	1011.5	43.6994	53.5706	69.3224	67.7595	67.4637	41.0321	43.0972	42.9709	46.8841	57.269	139.162	48.7282	40.1657	39.7291	46.4023	49.9368	112.535	93.058	46.012	40.0191	47.53	58.8619	43.2166	41.5128
K1C9_HUMAN;P35527	;KRT9	40.1227	40.6741	47.8573	38.0794	35.9817	84.1924	44.8998	41.5332	65.2706	65.5395	38.6809	37.0567	50.3004	653.532	37.9252	34.5687	65.1657	38.6552	39.9288	40.8762	62.5196	51.7395	33.1704	48.1259	31.6018	68.4287	64.5511	33.4792	32.1915	35.7202	30.2376	38.1236	35.6948	33.2742	225.063	47.7594	32.3985	37.5796	38.3549	27.7648	54.1902	39.6466	36.2909	37.5551	38.0419	60.2296	38.2597	32.367
K22E_HUMAN;P35908	;KRT2	23.7165	19.3005	21.7214	21.0548	25.0995	93.3072	19.9659	33.8242	26.8386	26.9326	19.8909	21.7091	22.2725	69.8966	20.6214	32.0899	29.5327	19.8235	18.6301	17.8414	22.569	21.1373	25.8578	1632.64	18.094	30.5518	66.9619	29.806	61.5712	17.8728	23.9972	23.0755	22.3479	20.8115	81.35	14.1439	16.9745	18.5473	23.5658	22.4141	104.074	89.8523	14.673	16.8095	18.7662	22.2461	19.1609	19.9565
K7EJ46;K7EJ46-2	SMIM22	23.8017	17.557	75.7466	46.8587	30.6547	51.9665	17.9693	9.17516	165.587	15.1427	10.6611	14.0396	59.95	32.2773	10.5382	15.816	16.5127	10.0159	46.0214	16.2774	12.8288	33.2353	15.695	119.114	159.074	10.412	18.866	67.2081	164.678	28.4912	90.3973	86.9108	27.7153	24.9124	21.681	208.976	34.601	120.809	33.7719	67.2447	13.4768	60.142	24.3215	37.8085	22.7936	12.0376	149.044	37.97
LALBA_BOVIN		6.61101	6.74708	7.08037	4.79886	4.85223	6.58278	7.70749	6.75726	6.43529	9.36345	6.56365	6.84592	6.74554	4.77293	5.8234	5.95163	6.05405	6.37512	4.90553	4.88421	7.29514	6.28376	6.86649	4.44797	4.91578	5.19383	6.79833	7.29958	4464.31	6.18919	6.56805	4.32648	6.46215	6.12788	4.50538	4.24353	4.52207	6.34848	6.75048	6.45885	4.56803	13.2604	4.1602	4.24375	4.08451	4.4462	6.57276	6.17424
LYSC_CHICK		5.70868	2.89808	6.28912	3.46665	3.20329	6.45516	8.21511	5.59782	7.3097	3.14556	6.80706	5.39833	5.47811	4.16835	8.48241	2.98129	2.85306	8.52763	3.88813	3.28624	6.17648	5.66696	5.7296	4.40219	3.20074	3.03316	5.80494	4.27218	3.29082	8.12232	6.00234	4.20368	7.43553	8.55784	3.36087	8.96409	4.0353	7.63976	6.5643	5.34297	4.3407	5.96562	3.19567	4.00597	3.20614	4.32435	5.57179	8.07298
LYSC_HUMAN;P61626	;LYZ	104355	77406.5	127596	203968	64601	72422	15935	49717.4	115526	110738	39611.8	7312.19	6835.27	46361	38971.9	5429.63	11507.6	12203.5	81463.6	43084.4	14377.2	23022.3	28124.8	31688.7	61812	83991.6	89962.4	25436.3	57091.7	70548	107424	244942	105124	38870.1	88081.1	45350.4	79029.7	49849.8	6992.26	8521.64	63194.3	24193	23575.4	105544	106432	114021	28904.2	136278
O00115;O00115-2	DNASE2	11.2452	19.8047	119.964	111.906	12.9927	18.3634	2.91162	8.36096	56.7055	38.7608	13.692	7.10425	40.2332	7.8896	6.76547	7.55238	3.20971	42.8008	114.285	30.7425	75.8086	28.1389	12.3907	30.7655	36.6223	27.3701	7.87606	60.5548	179.367	17.8491	36.0997	55.8943	96.0212	43.2151	45.9894	47.1434	12.5847	74.4404	5.8349	7.51783	26.0308	45.7437	7.05904	13.3851	33.4625	98.2433	70.5539	32.8976
O00299	CLIC1	82.7597	164.097	116.04	144.52	155.96	332.927	162.622	122.834	53.4015	38.2262	144.226	175.69	128.066	260.958	264.595	195.875	45.4558	165.882	115.489	270.552	10.3234	100.743	134.502	100.318	188.892	52.8433	229.312	89.3988	147.356	88.4286	31.1622	87.7774	44.5766	102.138	12.9442	170.483	79.5584	109.96	162.981	95.5079	14.003	31.3685	111.312	30.11	77.4955	24.0553	102.337	56.4156
O00391	QSOX1	47.7846	48.5299	58.7095	95.2911	54.9089	24.9976	25.7806	25.2148	99.1806	84.4307	17.3725	11.6533	24.9376	62.2982	40.2838	16.9153	8.16664	41.2861	113.916	32.7358	12.6931	45.0066	17.532	27.9001	54.4482	43.5157	28.6482	40.3482	67.6958	41.2732	44.0432	99.1115	35.0856	22.0661	48.6853	61.5983	31.5532	31.0833	10.2233	10.148	71.5648	30.9925	29.485	64.7761	28.0304	35.7543	48.2171	74.2912
O00560;O00560-3	SDCBP	133.126	25.1493	95.7705	78.1892	39.9592	30.7359	25.934	13.7864	45.9017	103.719	37.3989	15.5819	16.3207	59.1585	33.6633	32.8504	20.5765	16.467	36.4845	14.342	23.021	52.4356	34.663	26.7698	36.0297	51.8403	37.8892	33.0497	68.5833	25.8881	41.7481	89.883	36.2	9.98356	47.4814	22.1002	38.4508	15.178	13.1512	13.7971	81.203	21.1035	23.9711	57.4225	29.2441	72.322	12.0129	12.2262
O00584	RNASET2	59.2201	57.6487	59.5793	96.7908	76.8708	82.0693	137.561	44.3919	44.4575	88.1762	30.8439	30.2547	60.6217	52.8503	72.3975	49.1993	141.851	240.846	42.0643	95.2308	219.665	73.6386	52.1087	16.5549	77.3309	26.0036	30.9196	88.1563	60.8963	64.9634	47.1866	48.7358	118.802	74.5281	144.52	29.3205	34.4072	71.6686	15.5478	17.9251	54.9103	20.3851	11.8163	58.2655	43.9231	73.5964	29.8252	30.9112
O00592;O00592-2	PODXL	357.22	75.5674	182.388	75.7007	98.2688	28.9712	22.7646	37.7258	230.94	198.87	14.3606	14.2578	32.3188	40.6705	92.6388	21.6942	22.6692	24.0666	88.5356	22.6558	26.6641	173.717	31.9421	22.8062	49.7607	79.5017	102.15	89.4925	75.6861	56.491	74.5324	307.198	182.667	15.9597	12.3526	256.018	40.7951	10.6776	12.4269	13.7278	67.7862	50.9717	26.8031	71.1549	58.2488	65.8849	52.5648	40.6857
O00764;O00764-2;O00764-3	PDXK	19.9801	20.8056	14.9322	15.6417	19.1041	20.7461	22.8523	11.5672	9.04492	4.77248	21.416	21.0317	33.579	5.56083	25.8639	4.00177	8.01505	26.6744	6.42112	30.1574	8.56724	8.41645	14.3842	4.16125	7.02872	8.12613	12.451	9.42851	12.3947	12.603	13.105	3.93215	7.66446	16.9717	14.9487	8.91355	4.18573	19.9251	12.7789	5.10367	4.14629	6.54951	6.21199	3.42209	3.71783	3.6019	10.621	5.75323
O14745	SLC9A3R1	36.6175	13.6153	20.0701	39.4797	13.8183	213.46	11.6566	9.46	11.7249	55.1835	22.2674	11.7222	40.6068	36.9164	18.9454	6.83498	15.4221	26.1453	15.2873	19.3483	8.62212	26.6142	5.57166	28.829	124.66	46.5074	42.3344	29.4678	153.042	40.8415	16.7836	44.527	3.26335	18.5342	6.77563	35.1618	39.8605	43.0025	16.3668	10.5206	3.90904	17.1827	8.57976	36.7337	10.7722	31.5758	73.3018	15.9636
O14791;O14791-2;O14791-3	APOL1	6.53596	12.9756	5.61038	4.89638	4.82213	6.08744	3.80211	7.0141	5.60283	4.81215	14.392	7.12956	6.8971	6.74836	3.30607	90.7454	4.78104	6.12669	7.49425	7.50008	4.21014	5.62883	4.5801	6.16936	4.78509	6.66127	6.41358	4.21473	4.80978	6.49817	3.73991	6.67264	5.23733	4.76356	4.83153	3.15125	5.7651	5.54594	5.1739	8.01074	4.23631	4.15045	20.5974	3.64904	6.64814	7.45496	5.91278	5.40405
O14818;O14818-2	PSMA7	3.90949	3.03929	7.21605	7.16703	5.13208	4.26988	21.4698	5.6689	6.51314	4.3125	4.21571	5.63389	12.0747	6.91049	5.45129	12.6524	7.09488	28.91	3.26914	6.97401	3.99285	3.21915	5.74154	9.17587	6.28694	2.84384	3.2842	4.22093	4.51853	3.4919	5.16239	6.37309	3.23995	17.6585	6.04797	8.42744	5.21175	3.68898	3.65254	5.84552	3.57682	4.98494	7.65486	3.25729	3.794	3.08608	2.62801	6.90939
O14950;P19105	MYL12B;MYL12A	389.61	156.866	354.38	668.494	632.446	1659.63	1772.56	483.584	90.3079	156.447	1288.29	832.431	831.988	367.155	385.265	261.011	1619.2	183.319	101.445	3457.01	116.349	337.324	190.712	427.886	2174.92	185.276	1124	256.232	136.885	464.453	214.167	61.6076	156.798	758.728	798.036	375.038	689.386	99.7269	950.362	741.277	82.2657	362.825	95.8689	72.4726	99.8135	700.276	118.506	176.37
O15144	ARPC2	63.739	49.4452	55.8063	117.421	78.5174	86.9426	481.388	59.4183	69.1952	41.2943	134.074	116.17	204.59	73.1936	115.535	103.84	168.464	518.523	37.2978	569.02	59.5928	73.8576	104.241	147.098	139.581	50.8218	60.807	74.0807	53.5204	90.3766	75.2834	39.1374	52.8527	144.941	119.992	175.467	54.2653	121.301	89.0255	80.613	36.4688	76.0192	73.1998	47.8677	52.0237	51.2338	44.5602	57.9753
O15145	ARPC3	25.5262	34.0744	30.7873	26.8516	90.2304	184.244	868.919	133.032	14.9956	12.6041	194.439	90.7737	134.443	85.77	152.167	171.33	102.46	434.983	21.9209	760.106	10.5214	118.591	93.6418	130.546	172.446	54.5317	94.4834	39.6619	39.9877	38.2321	49.1475	34.1298	17.5057	68.802	50.2022	152.643	64.1803	53.2752	62.6191	117.056	16.8228	34.5293	71.7413	22.2494	29.844	24.653	25.5531	26.9581
O15335	CHAD	7.51946	11.5361	18.1233	13.2838	16.7603	6.6111	9.67032	14.327	18.039	30.0247	20.7556	4.80485	6.73348	24.6404	9.97233	10.4727	9.27495	8.19561	39.2295	10.8177	6.98229	17.5777	9.2712	19.6134	11.803	9.96772	8.02348	28.9434	15.4025	14.5466	11.2886	21.4316	14.1741	17.5891	32.5546	17.1377	7.33229	18.4841	7.26429	6.39192	60.8698	28.3998	7.04454	93.9257	8.4876	14.6959	20.2857	17.7117
O15511;O15511-2	ARPC5	137.029	88.8069	207.532	270.787	271.101	314.81	1485.22	166.755	96.5872	68.4987	313.367	206.142	393.467	122.362	268.772	295.94	521.338	126.062	22.3216	2396.14	3.33735	178.314	148.788	245.512	311.098	162.127	398.094	199.845	152.36	285.687	180.602	53.0807	112.418	421.453	111.547	371.782	220.122	730.095	250.878	310.978	30.6971	246.992	155.13	60.9575	116.952	213.602	187.66	56.8363
O43240	KLK10	61.39	19.2513	65.362	45.4052	155.673	14.0541	14.3008	66.2139	75.9187	106.422	86.4224	28.7824	33.1245	155.203	26.7001	9.76635	71.022	13.3231	47.8533	9.6684	45.2136	14.2537	32.5626	27.0976	63.9085	115.936	85.2846	99.7717	124.441	14.397	16.4399	40.2785	36.0602	27.4403	41.7985	37.8975	3.52398	8.21292	16.96	9.42054	8.19294	17.1793	8.71204	57.6847	5.77259	20.7651	10.9385	85.6726
O43423;P39687	ANP32C;ANP32A	21.4117	5.57806	14.4831	67.1517	39.0298	37.1595	494.195	24.8485	7.90132	18.5493	42.3297	50.9395	86.1629	8.85321	74.7131	52.5057	332.979	554.327	8.63518	766.818	142.681	36.9351	54.0328	21.7019	26.4803	22.9364	42.5604	4.65755	29.7447	26.4419	44.2686	19.7795	27.2541	33.1348	14.4816	114.416	22.5893	22.2074	40.1668	32.1476	3.37785	26.3496	34.3461	5.56238	27.2288	7.17968	38.6397	8.50741
O43490;O43490-2;O43490-3;O43490-4;O43490-5;O43490-6;O43490-7	PROM1	22.7127	23.3261	69.6282	35.9394	44.5491	18.3931	8.38167	14.8383	61.8821	46.019	15.3084	25.935	94.9569	47.9889	13.1264	9.89097	8.40997	11.331	58.6668	20.2459	10.0513	62.2901	25.3552	73.2123	162.618	38.37	20.1386	43.4118	118.822	82.5656	29.3869	101.958	35.6971	33.1607	74.1487	94.5736	47.5763	29.7317	23.5011	32.3659	23.5077	65.2133	22.7546	71.5265	38.7487	16.4802	45.5769	25.6485
O43653	PSCA	3.6186	14.107	127.517	27.5049	6.44519	949.7	5.20737	3.54833	375.815	13.9277	9.55522	56.1029	25.6877	114.945	3.3956	5.99851	40.0966	3.3776	169.781	5.14757	3.04797	3.75709	8.97484	153.405	1.86298	40.0673	223.479	NaN	6.62129	39.0684	4.79861	8.45802	51.5845	2.90105	27.5173	102.72	8.11922	3.77006	14.208	14.4061	6.79928	4.82815	5.0057	742.013	2.83022	62.9971	3.82126	65.3317
O43707	ACTN4	11.1359	7.55352	7.7348	14.7986	8.73566	15.2506	49.1599	7.27361	7.19441	3.08682	15.6213	9.48059	18.4984	13.8002	21.0147	16.8046	4.68652	8.41791	3.02815	28.1757	6.22346	8.74552	16.0765	12.8135	10.8032	8.3469	5.11157	7.83436	5.3973	12.6414	6.60648	7.20567	7.36186	18.1457	18.1191	13.9783	6.03292	13.297	9.18037	9.22978	3.76046	6.12549	9.20327	9.30171	7.40483	7.47071	6.84086	10.009
O43852;O43852-10;O43852-11;O43852-12;O43852-13;O43852-14;O43852-2;O43852-3;O43852-4;O43852-5;O43852-6;O43852-7;O43852-8;O43852-9	CALU	43.7683	64.5224	40.9236	32.0028	30.8774	3.07762	7.67612	4.03362	88.3956	107.955	3.54576	3.88987	9.67298	53.7571	86.6487	50.3077	6.96323	3.72836	24.9662	2.9804	111.05	134.574	17.983	3.17209	64.7978	44.9151	19.6182	95.3577	127.863	22.6104	52.2833	25.873	106.719	3.74157	25.2294	55.361	41.117	4.06939	4.73609	5.8187	44.3542	113.098	3.06488	297.958	4.44944	87.1271	59.3979	3.52959
O60234	GMFG	67.3381	37.0464	124.694	67.1142	159.579	142.268	240.261	76.1966	24.9852	30.9212	72.0423	60.2301	126.538	38.2383	103.147	116.745	12.0394	14.6117	11.7198	243.754	261.461	31.0768	86.0119	43.566	84.9916	30.2509	185.137	34.305	39.7706	28.5805	49.5764	20.7479	34.1891	15.0905	15.4378	194.824	37.899	74.6511	87.0708	31.8209	8.05909	28.6702	11.8138	10.917	67.7599	13.5656	46.0597	24.878
O60235	TMPRSS11D	226.408	14.1365	14.9809	7.47528	7.51069	9.18959	7.76461	7.8856	7.34937	48.2021	22.7831	7.48239	7.51713	18.8337	10.8326	6.72555	6.7724	6.93425	10.9883	10.877	134.672	6.88141	5.88204	46.0678	5.97716	20.6989	14.6301	9.28843	6.56871	6.29392	5.37678	7.95305	87.4332	5.50123	10.4851	4.69771	5.57736	5.23692	6.34574	5.04607	136.883	9.87072	6.72336	15.4398	7.15923	23.8076	4.93248	5.87081
O60506;O60506-2;O60506-3;O60506-4;O60506-5	SYNCRIP	25.4215	29.6544	13.4737	24.3116	12.5091	10.6966	158.499	21.1608	21.1934	2.86491	21.5377	50.0168	127.843	8.84072	34.6507	58.3745	50.2396	180.912	5.53302	169.573	4.09497	15.8818	28.363	9.03392	18.8828	15.2528	13.5893	3.60753	29.7281	25.6517	29.1849	12.0704	2.90386	8.0086	17.3569	48.4536	10.4772	65.1539	4.3521	4.04115	4.97424	12.6579	34.0665	5.38989	21.0552	6.61487	5.13391	18.7262
O60635	TSPAN1	87.8532	30.6282	1008.67	141.978	874.302	3281.38	390.918	217.188	636.199	127.18	60.467	149.77	1000.96	449.555	22.5868	55.3212	266.428	1542.36	218.278	1178.05	4.71719	117.655	107.644	268.702	1169.73	80.4849	121.523	824.173	2455.65	1084.72	121.054	1273.63	33.7865	17.2227	18.6685	806.973	215.057	2588.52	321.115	274.116	12.8008	535.572	7.50063	115.448	95.4993	63.5162	2104.96	207.214
O60814;P57053;P58876;P62807;Q5QNW6;Q5QNW6-2;Q93079;Q99877;Q99879;Q99880	H2BC12;H2BS1;H2BC5;H2BC4;H2BC18;H2BC18;H2BC9;H2BC15;H2BC14;H2BC13	256.643	541.513	409.903	460.326	335.54	2446.47	1882.83	1030.96	402.661	44.9275	361.372	494.1	442.207	379.208	384.957	398.563	1936.45	545.358	124.644	909.732	245.839	245.464	225.644	787.474	302.654	204.462	87.7925	28.4774	161.516	2876.5	106.765	370.947	20.1175	1714.67	4410.46	424.597	617.652	291.789	464.487	516.819	9.81003	360.562	236.25	250.39	117.712	49.5615	150.647	537.531
O75083	WDR1	158.501	196.547	125.477	211.853	152.038	185.257	341.207	150.59	20.3397	24.6884	254.786	121.293	136.428	130.079	233.325	196.706	68.1452	52.8673	64.8922	349.739	18.6313	61.2659	287.536	92.7905	156.052	126.344	152.233	39.9582	31.4677	77.6192	110.658	36.4822	88.3345	32.891	81.4471	255.287	79.3885	5.76524	98.114	81.7507	100.057	61.8134	101.948	40.6353	41.6229	49.6444	33.8477	58.9743
O75131;O95741;O95741-2;Q86YQ8;Q86YQ8-2;Q8IYJ1;Q96A23;Q96A23-2;Q96FN4;Q96FN4-2;Q9HCH3;Q9HCH3-2;Q9UBL6;Q9UBL6-2	CPNE3;CPNE6;CPNE6;CPNE8;CPNE8;CPNE9;CPNE4;CPNE4;CPNE2;CPNE2;CPNE5;CPNE5;CPNE7;CPNE7	5.0626	4.84217	4.17536	5.72415	71.5134	105.011	138.46	63.8386	21.1655	11.3655	95.9853	54.6443	83.5919	27.5827	16.9432	16.7909	6.24995	214.051	6.33322	327.767	5.60792	11.7003	12.4091	12.6641	92.8015	9.1118	25.6015	5.78717	30.1346	32.3616	10.3434	11.6381	26.9901	21.859	73.3059	4.29763	42.2997	84.3802	55.5385	60.1749	7.97963	7.43096	13.7223	8.64641	8.51456	3.47161	10.8657	3.16803
O75223	GGCT	31.9869	9.5711	19.4427	13.2719	3.6877	7.4313	67.2659	16.6206	23.77	3.62123	26.9213	8.14901	28.1707	12.1488	18.843	18.1732	58.7359	6.13424	14.9991	55.5035	161.093	6.61339	21.792	14.8945	16.7341	12.8042	6.68276	11.3098	3.78845	13.8535	8.71503	5.15973	6.45883	34.2801	3.8691	19.8307	4.64551	6.63623	5.70204	11.7027	3.77053	7.7933	8.81125	12.6045	5.14012	8.66669	6.72636	9.7374
O75368	SH3BGRL	107.007	10.7289	59.5457	31.3169	19.8372	139.191	436.672	18.9458	42.2817	29.9598	23.1324	24.7041	234.547	9.80527	99.1865	50.3843	145.083	666.436	19.6834	304.912	365.933	12.2734	9.94214	49.9022	189.985	29.5045	54.817	265.831	60.9697	100.652	86.1845	11.1517	20.9428	23.211	27.9199	119.274	30.8465	299.136	18.8179	27.9558	21.9221	15.4906	23.8292	27.5248	34.6711	12.3165	179.785	14.7937
O75556	SCGB2A1	5068.65	17.0605	18.6914	62.7824	14.786	17.7178	28.174	17.288	22.2353	55.3553	223.356	16.9312	16.4402	20.1077	1748.95	31.6394	17.7011	16.5911	13.5365	10.9657	40.5463	45.7804	18.0326	164.558	17.2498	247.418	308.159	50.2045	18.7538	38.0544	421.672	242.68	15.857	25.925	12.7161	12.9345	361.411	32.4264	14.3368	15.5304	13.6507	639.458	10.0425	380.703	667.573	11.8009	26.6759	117.576
O75594	PGLYRP1	261.676	116.603	566.36	432.255	375.059	1907.02	1119.7	229.77	96.526	109.947	182.984	836.681	474.547	73.0619	209.657	320.887	183.078	190.392	91.0998	899.455	127.096	148.605	402.227	122.653	538.944	152.938	407.299	162.77	103.055	155.013	265.043	71.2488	120.073	260.197	154.053	299.995	308.5	282.951	704.725	875.875	63.883	309.63	127.448	51.5438	219.751	91.9401	103.192	359.091
O75874	IDH1	29.2849	172.276	41.4704	24.5725	53.5505	10.1616	10.0839	31.3396	32.595	20.1021	59.9613	17.044	49.4095	24.3983	110.367	139.388	8.80967	12.7674	32.1993	21.0431	15.017	13.9072	24.006	56.4443	35.395	29.1025	12.3296	37.5731	22.8468	39.5467	53.0829	13.0696	45.4773	69.2924	7.60948	92.0618	22.3366	14.1995	13.4251	24.9131	19.9528	35.6244	70.1805	33.8778	36.0213	32.8481	57.2708	24.9047
O95274	LYPD3	22.2679	7.70586	8.847	7.0917	6.55295	4.92521	5.29443	8.08252	6.37308	31.2987	9.56262	12.9344	9.8222	13.9884	11.2089	6.09881	23.7276	7.43494	6.56635	9.09458	10.4668	12.1869	10.7717	9.91019	6.05756	42.7155	53.6921	30.3597	11.9837	16.0529	4.96096	29.9143	10.0183	10.6666	8.65807	8.46075	8.25497	6.66084	7.72768	10.6062	214.646	21.8765	6.06482	8.59447	9.59011	29.0312	19.2569	20.0944
O95336	PGLS	55.4201	36.7234	119.585	47.6479	44.199	73.0404	18.5132	28.744	82.8602	28.2463	47.2089	19.4361	31.1212	71.2729	55.4528	71.073	15.1982	13.8345	29.4899	24.6644	11.3146	28.5404	48.6026	32.3677	42.7866	33.8599	65.6447	37.0189	29.9294	20.151	23.6851	30.938	20.7275	19.9766	60.5737	70.3605	24.0863	26.5569	11.809	16.4842	53.3186	14.9136	37.2933	23.239	20.729	43.632	15.3409	71.8429
O95436;O95436-2	SLC34A2	8.50769	10.0689	4.40599	26.9726	8.00421	57.588	7.34604	5.1182	10.93	8.7619	2.81033	7.37252	18.8471	11.2499	7.22012	5.51522	7.47437	6.98024	13.6783	4.18282	8.77192	5.22053	7.0964	14.4959	17.9569	7.69324	6.8425	8.96936	17.115	5.65997	8.88281	11.868	8.63843	5.69718	3.78103	7.63856	5.32031	19.9855	7.23455	5.72778	4.65333	6.89809	3.73038	3.40044	6.08717	4.57896	6.83405	11.0121
O95968	SCGB1D1	1510.15	7.34417	6.89514	8.57255	5.54884	6.45782	6.2692	6.10118	11.8113	4.62804	60.7028	8.4915	8.68784	9.49648	214.31	7.07692	4.11497	5.7134	4.42072	5.92614	5.55783	14.5102	4.95727	16.4835	7.3637	32.5531	46.0359	6.74783	6.0439	7.08142	44.736	68.3043	5.55038	5.44774	3.84981	3.3579	190.047	5.44538	4.23681	4.14978	3.82206	69.1523	4.19035	25.1406	64.4118	3.98767	4.5119	13.081
O95969	SCGB1D2	3091.57	3.07534	3.47138	6.29771	6.81547	3.38209	8.43555	3.90008	3.87024	83.4646	11.0055	4.04421	3.98531	5.23755	328.497	7.32298	7.65212	3.31749	5.61502	8.60871	3.12537	21.6004	4.93757	19.4719	6.32543	12.8213	3.76093	423.044	78.7008	29.2633	28.3197	24.3096	292.735	20.2297	6.49591	4.53593	5.41025	16.3811	3.32161	5.29486	765.136	643.898	5.13281	7.06204	57.5216	5.0486	3.9183	21.7935
O95994	AGR2	151.609	117.898	2788.72	85.8208	1130.3	46.0422	13.7573	915.301	58.7946	220.612	77.2702	27.2384	37.8478	83.7239	73.6796	117.29	60.2879	50.3976	401.047	51.9913	9.86796	230.303	23.8426	415.791	144.273	147.876	68.2842	58.1167	907.102	155.642	52.3715	245.444	84.4972	71.6712	193.741	245.582	62.2209	11.5006	17.7743	16.1171	57.1372	55.4097	74.4478	144.421	123.614	93.634	3410.85	162.414
P00338;P00338-3	LDHA	NaN	NaN	NaN	NaN	NaN	NaN	NaN	NaN	NaN	NaN	NaN	NaN	NaN	NaN	NaN	NaN	NaN	NaN	NaN	NaN	NaN	NaN	NaN	NaN	NaN	NaN	NaN	NaN	NaN	NaN	NaN	NaN	NaN	NaN	NaN	NaN	NaN	NaN	NaN	NaN	NaN	NaN	NaN	NaN	NaN	NaN	NaN	NaN
P00352	ALDH1A1	58.4602	333.68	370.425	48.5811	251.636	32.8116	23.9985	83.3754	131.129	38.4536	36.9906	20.8269	90.3342	68.4665	115.778	29.9456	27.2249	11.4533	207.507	36.0983	24.6302	24.4817	27.3662	150.709	74.3837	112.606	41.4452	38.7787	117.327	76.5435	66.7804	100.284	22.6338	77.2728	18.8786	95.8306	27.2655	21.0831	20.6315	28.6053	18.1774	31.4462	165.587	50.3092	127.977	87.1869	141.277	58.1973
P00390;P00390-2;P00390-3;P00390-4;P00390-5	GSR	77.4877	21.2267	146.579	29.6313	174.673	469.253	161.915	124.61	10.1348	13.8896	137.747	44.1719	31.8126	23.2534	7.1234	14.2607	60.6973	6.29913	18.7798	53.6346	190.051	28.7562	89.5148	27.8069	51.4342	49.7748	39.8633	8.90283	20.5496	5.6007	22.2124	33.6012	4.99171	8.15478	79.7415	3.601	50.3708	4.75009	13.1132	16.0473	8.01444	3.91579	29.7245	18.1793	19.2215	6.08745	7.83963	9.94539
P00441;SODC_HUMAN	SOD1;	155.456	119.802	516.237	3.99047	113.573	119.763	235.023	124.128	92.4262	76.4841	82.8328	167.857	333.287	8.99196	92.2286	50.8278	4.1388	647.342	173.788	419.626	1009.86	154.3	39.6442	85.9846	218.015	5.4327	31.7461	155.736	262.085	142.863	94.3161	86.0365	305.824	196.961	35.9357	113.754	100.991	159.068	82.4341	242.574	334.637	222.427	159.348	102.253	207.977	110.088	348.1	289.424
P00450	CP	1069.3	4890.61	1955.52	1900.24	1327.37	1043.03	1216.78	1572.98	4286.25	966.422	1050.34	1553.6	2059.07	1101.45	1392.93	4289.71	930.99	1094.42	3613.86	1148.47	348.039	860.044	541.718	1338.64	1158.77	973.927	549.604	573.492	1826.75	1293.11	1436.78	1244.07	762.78	1525.23	658.16	2173.23	1434.51	1038.35	1326.34	1455.96	298.02	1238.87	4815.71	1441.4	1225.61	395.977	1075.43	1484.08
P00491	PNP	24.4948	11.4265	20.1587	34.6224	47.2512	122.052	54.1003	8.27555	10.3305	7.12886	70.1469	20.0051	70.6671	24.1569	78.329	12.9434	11.2282	7.47222	13.9923	112.843	8.69574	11.4376	7.87717	52.2969	20.9565	11.0807	27.0622	21.7866	9.73509	9.34017	13.1498	5.29263	6.04791	27.7446	20.9061	43.2133	18.1837	92.9462	16.3021	31.6752	10.6809	12.5439	68.3102	8.70687	16.3958	5.65661	5.49164	45.2981
P00558	PGK1	NaN	NaN	NaN	NaN	NaN	NaN	NaN	NaN	NaN	NaN	NaN	NaN	NaN	NaN	NaN	NaN	NaN	NaN	NaN	NaN	NaN	NaN	NaN	NaN	NaN	NaN	NaN	NaN	NaN	NaN	NaN	NaN	NaN	NaN	NaN	NaN	NaN	NaN	NaN	NaN	NaN	NaN	NaN	NaN	NaN	NaN	NaN	NaN
P00734	F2	8.41222	111.985	47.3391	10.0448	9.65464	7.98313	6.27288	8.95082	28.6219	19.9014	6.95317	9.31674	22.6662	12.4043	26.0374	76.4495	5.14012	6.16062	26.4452	6.13646	6.13698	6.64158	6.57849	1.76821	7.07483	4.99903	4.09511	16.759	15.6314	13.1711	15.9431	11.2462	5.94957	5.26235	6.21753	13.2049	17.0412	3.96275	4.97296	7.12036	3.86648	8.65987	64.379	8.30736	14.4153	4.99228	11.2789	6.17296
P00736	C1R	8.28826	41.7438	9.22818	5.9224	8.9346	6.91852	6.11327	17.1854	13.676	6.37979	22.5363	26.7412	5.01608	4.36177	4.76392	86.7672	5.31731	6.04427	9.10111	5.46326	5.89982	5.57341	5.97971	5.94254	6.80043	10.9799	5.43086	5.92599	4.73198	15.4538	4.86732	4.58509	3.70917	6.49463	4.466	8.0092	5.8201	4.74303	17.7841	15.3606	4.36975	3.00189	40.3049	4.43232	5.22588	4.18239	4.11102	5.71116
P00738	HP	NaN	NaN	NaN	NaN	NaN	NaN	NaN	NaN	NaN	NaN	NaN	NaN	NaN	NaN	NaN	NaN	NaN	NaN	NaN	NaN	NaN	NaN	NaN	NaN	NaN	NaN	NaN	NaN	NaN	NaN	NaN	NaN	NaN	NaN	NaN	NaN	NaN	NaN	NaN	NaN	NaN	NaN	NaN	NaN	NaN	NaN	NaN	NaN
P00739;P00739-2	HPR	8.57597	60.1397	3.66151	8.02251	8.68207	4.30837	3.38538	3.78418	6.23395	8.84142	3.47977	16.3541	5.0768	6.672	5.13454	39.7345	3.07097	8.0048	12.8505	6.54403	3.98134	3.3481	3.75337	6.31759	4.80837	6.43469	4.79096	3.85802	8.45117	8.40425	3.58281	6.31506	2.89223	2.84597	8.275	NaN	6.892	2.81491	10.0824	19.6667	4.95433	3.60487	16.4634	5.36831	6.70754	6.4313	4.99144	8.45561
P00747	PLG	32.6848	442.085	129.525	56.4128	222.167	24.4247	40.3278	98.4916	170.229	90.5116	107.932	177.663	117.998	134.99	208.19	384.689	26.5531	14.6114	177.7	21.5778	25.0173	52.096	31.9009	21.4951	27.2721	66.88	25.8751	47.413	30.3749	70.0932	91.6812	27.7898	45.9356	42.1542	25.123	54.0971	130.202	13.4888	133.577	111.256	30.8604	24.078	266.435	55.9165	199.841	18.0392	28.2111	20.6027
P00751	CFB	500.447	2653.25	2569.61	5475.9	1442	2336.94	1537.39	1038.42	3483.82	1740.39	547.847	1586.85	3327.81	714.549	1846.61	3393.39	86.9243	166.304	2858.56	907.789	80.3531	518.442	427.508	1757.41	2627.68	566.6	336.967	1280.27	1499.56	546.226	1592.03	948.935	549.177	1004.95	159.261	1539.34	1429.28	2030.06	1489.21	1406.81	231.116	1360.87	5209.76	1247.44	994.222	480.457	1005.76	1430.92
P01009	SERPINA1	626.255	20822.3	2594.12	406.397	1374.63	260.603	271.449	1040.6	9738	1052.3	777.885	321.761	692.015	1767.92	2325.99	7568.77	359.898	161.263	9429.37	194.954	248.661	302.799	349.121	829.972	415.656	421.31	302.599	1123.01	822.457	1214.86	2843.97	1290.56	838.903	794.719	137.787	1989.16	1236.68	196.891	359.041	343.844	636.986	532.816	24175.4	1365.49	3790.92	550.975	712.686	723.303
P01011	SERPINA3	1375.5	17544.4	3814.45	5863.57	3482.62	843.51	401.689	4447.47	21789.9	3697.14	1454.25	861.99	610.074	2510.63	3239.12	2146.28	564.053	309.094	10928.9	553.142	822.125	1456.86	1236.12	2554.47	5131.92	1686.62	1389.93	3757.11	2809.93	1420.7	4943.14	10513.1	3389.45	4714.05	565.564	7204.05	1875.3	289.962	790.634	752.13	4718.6	1249.44	8570.69	12659.8	3827.15	2396.58	2459.68	5838.11
P01019	AGT	88.1104	192.204	121.199	78.7468	78.4947	69.0345	79.9591	116.312	355.835	77.9156	86.3731	198.277	119.054	110.123	197.334	1111.87	90.0297	74.8492	162.392	105.223	56.3743	98.8698	63.1445	127.395	84.5319	98.7417	76.0641	72.894	70.2159	101.822	91.2802	94.1175	98.7815	104.811	64.4322	130.251	81.4529	79.5811	113.833	110.451	67.827	80.6093	662.215	119.61	120.747	79.9902	97.6289	117.932
P01023	A2M	2466.86	8224.58	2996.82	421.673	2453.38	865.126	4522.25	3085.93	10170.4	1057.9	3424.81	11048.4	1826.08	5017.77	2846.88	18723.8	4715.3	1660.61	7511.45	1356.6	487.655	2870.73	1015.37	2133.16	447.094	3165.29	1674.26	3275.23	756.325	939.701	3259.37	1043.11	997.416	4385.16	939.253	2408.66	3120.47	522.535	11689.7	11570.4	1309.78	6335.68	21608.8	2107.9	13046.2	807.192	772.85	1869.14
P01024	C3	2919.84	23568.5	5576.6	10576.1	3345.13	2763.54	6699.95	5632.06	15309.7	5085.56	2657.08	11654.6	13440.6	3170.43	5860.4	21652.3	2536.57	2456.85	10645.4	3244.48	1278.34	3214.79	2546.83	6636.13	5427.59	5742.78	2647.11	5539.38	2513.75	2881.35	5864.85	4010.52	2325.49	6472.98	1581.46	4474.41	7751.82	3515.04	11328.3	11736.6	2605.78	6828.4	19850.6	5460.09	5447.15	1830.11	2538.11	4606.47
P01033	TIMP1	1137.2	703.341	1792.06	1695.37	1833.38	960.737	621.729	1230.01	1827.26	2850.71	937.32	258.231	359.017	1934.65	656.372	243.906	94.13	635.101	1741.39	898.744	278.849	1209.54	1633.69	1596.55	1634.58	1304.03	933.719	1520.31	3241.04	896.392	1393.93	3165.27	2387.8	756.526	2583.31	1403.06	1104.98	450.112	276.567	247.691	6483.68	1882.48	281.239	2804.35	1528.26	4717.77	1300.43	4000.1
P01034	CST3	941.731	117.256	2111.1	348.685	856.499	610.698	79.26	790.564	1230.3	3174.17	398.349	178.52	554.037	920.79	118.057	165.773	41.5844	327.422	1989.32	502.197	5112.54	2303.04	4374.7	1875.55	1509.95	937.907	1080.77	2938.46	3152.23	869.154	1837.82	1928.57	3400.45	647.743	3347.1	1188.05	833.063	1040.17	89.5189	182.57	3989.37	1975.18	221.802	1064.28	1125.33	3595.65	2259.87	2292.73
P01036	CST4	98.2383	49.402	71.6398	789.591	8.09893	1802.97	48.1522	715.448	6.46723	3925.79	225.804	56.0632	170.208	146.911	771.074	16.8451	228.635	49.5971	20.0195	38.8969	1050.54	2640.52	6409.25	431.091	190.829	2303.93	2661.41	283.933	324.596	153.052	196.307	200.618	14431.6	235.2	514.143	12.4201	1410.01	46.4009	60.9032	44.5544	8242.46	259.488	20.0727	1337.99	394.872	21230.9	3810.53	206.005
P01037	CST1	22.6488	23.5551	27.6442	43.5487	21.9322	267.228	26.3887	268.699	26.6187	1002.97	160.85	53.8025	103.346	225.764	345.125	28.9139	31.2706	25.1498	23.768	24.9302	75.0028	2012.97	3807	841.265	122.216	898.025	2103.84	331.384	143.675	261.081	62.6112	60.9021	8655.37	166.864	124.095	18.3038	442.056	50.3811	42.2551	41.4033	1620.56	985.347	44.287	938.308	135.589	6143.51	5958.99	39.2472
P01042-2	KNG1	NaN	NaN	NaN	NaN	NaN	NaN	NaN	NaN	NaN	NaN	NaN	NaN	NaN	NaN	NaN	NaN	NaN	NaN	NaN	NaN	NaN	NaN	NaN	NaN	NaN	NaN	NaN	NaN	NaN	NaN	NaN	NaN	NaN	NaN	NaN	NaN	NaN	NaN	NaN	NaN	NaN	NaN	NaN	NaN	NaN	NaN	NaN	NaN
P01591	JCHAIN	51793.2	10825.7	37420.2	13235.4	16429.4	53382.8	6285.47	17826.7	32149.8	86964.9	18433.5	15234.2	17197.1	27119.5	8133.12	2841.9	21752.3	19455.6	40099	13587	14287.2	35159.5	96133.4	24026.3	19751	36333.3	85321.2	28627	39765.1	22823.7	32403.1	51440.5	85206.4	18895	37404.1	10790.7	38910.6	18308.7	18506	16619.7	278288	12841.2	7351.28	29063.4	50572.9	100631	12466.8	47217.8
P01593;P01594	IGKV1D-33;IGKV1-33	71.7983	385.367	295.493	23.6995	121.112	24.5222	6.28879	36.7781	2639.23	744.621	61.0005	462.566	3.24126	61.2821	42.7909	81.3968	6.93264	4.07903	1625.83	4.29285	8.06839	98.4914	349.6	110.582	7.77747	98.8054	676.29	6.38208	155.644	4.28258	36.8261	309.326	966.246	26.0772	27.0341	11.6599	97.8671	3.14407	495.848	465.458	1491.34	5.83083	341.065	718.32	1352.83	1715.47	13.6567	441.873
P01599	IGKV1-17	81.1775	518.053	63.3263	32.7447	38.2161	121.111	21.3097	15.3168	203.317	78.6811	40.9794	61.4546	21.6715	17.9151	11.6411	78.2401	28.2739	12.6008	128.5	9.9991	30.1916	134.485	73.3946	63.1047	18.3752	121.8	30.5315	10.7915	9.89525	3.35606	17.2573	88.5882	185.323	17.3044	31.3696	8.45243	54.9063	13.0272	36.6254	19.426	173.841	12.387	23.5291	116.449	83.0943	151.563	1.77945	18.7232
P01601	IGKV1D-16	42.8192	89.7921	102	8.04413	7.43304	9.01177	5.91491	15.8923	7.8216	53.0692	28.0309	7.21629	6.68201	6.27516	6.59726	33.0063	5.5658	6.15516	25.1816	3.4745	7.99943	6.39647	100.449	20.3748	15.6326	4.54603	19.7186	6.70614	33.3419	4.87288	3.81492	7.8007	44.4357	4.24079	4.76192	78.2136	5.4384	3.88598	7.43964	4.78137	219.51	5.20436	12.6084	26.5833	23.2905	25.5382	3.04238	2.26932
P01602	IGKV1-5	3993.22	8587.48	2015.79	3964.09	3495.21	10324.9	2888.71	5314.62	11304.6	2216.99	1443.44	6475.74	3437.78	2253.46	2009.64	34400.6	3110.84	3593.67	4031.72	3876.32	2095.71	7085.01	3505.8	5511.63	4129.53	5914.92	2525.72	3428.23	3749.05	2854.36	3043.6	4064.7	3938.84	3866.02	5876.75	3976.62	4875.37	2455.82	3053.32	7546.34	4894.18	2306.94	4833.46	18430.4	4771.99	5359.04	3616.17	4058.83
P01619	IGKV3-20	10212.4	18265.4	4886.72	2046.61	3254.41	15651.7	2258.38	4558.52	37609.3	4155.93	4133.03	21783.9	3416.98	2675.84	2490.45	12184.4	1354.97	1744.13	5729.69	1354.97	3930.42	5273.52	5992.36	4701.04	2242.42	5940.27	3018.87	2959.32	2839.9	1975.61	4638.77	2691.77	5807.27	3032.53	3001.58	2501.77	4805.18	2145.59	14657.1	8637.41	7276.25	2326.96	1618.19	6122.42	3857.34	4853.18	2015.35	2864.99
P01624	IGKV3-15	NaN	NaN	NaN	NaN	NaN	NaN	NaN	NaN	NaN	NaN	NaN	NaN	NaN	NaN	NaN	NaN	NaN	NaN	NaN	NaN	NaN	NaN	NaN	NaN	NaN	NaN	NaN	NaN	NaN	NaN	NaN	NaN	NaN	NaN	NaN	NaN	NaN	NaN	NaN	NaN	NaN	NaN	NaN	NaN	NaN	NaN	NaN	NaN
P01700	IGLV1-47	1104.76	6434.84	698.548	607.38	199.225	865.093	109.428	296.368	8344.24	6477.07	379.554	1310.89	296.181	516.784	714.328	5699.95	74.6496	75.4525	1271.38	73.3998	37.2493	2457.59	986.977	1269.78	531.361	1462.86	2738.29	1574.93	7482.84	292.489	13426	1926.8	3614.28	3831.05	471.537	783.402	3819.91	55.3605	1443.99	1511.43	10874.4	377.558	2128.46	6974.59	6973.91	1462.87	424.394	1176.96
P01701	IGLV1-51	9281.96	5504.35	890.138	592.855	718.8	2054.67	945.247	929.747	3631.75	2400.26	794.721	4723.31	3205.19	506.412	773.998	4635.58	1976.41	2209.95	707.279	45.5087	655.862	2223.49	1616.14	1310.27	866.156	1804.85	978.445	1439.75	2217.35	820.023	1887.93	587.351	1446.13	1710.49	1020.38	277.83	350.035	3515.56	2670.83	2889.11	4233.42	207.213	1161.9	2014.93	5879.24	2133.48	1458.88	2086.27
P01743	IGHV1-46	36.1014	63.3468	6.19544	6.97791	22.0909	5.68607	4.46792	49.3286	184.458	27.6243	45.4284	53.6698	81.6793	11.2408	4.98616	40.0408	4.05298	6.88836	59.224	5.12049	8.64777	6.59323	74.167	37.1626	3.61273	44.0441	9.96793	14.659	42.7613	252.215	27.9055	87.6865	112.302	69.4519	11.1711	90.1265	40.0801	6.99142	38.5916	26.7757	160.546	27.7064	24.6899	51.0368	99.4794	116.798	6.58755	46.5095
P01764	IGHV3-23	10.8449	30.0172	7.94659	5.12565	4.30374	6.42928	4.09796	6.41679	39.4013	8.11901	4.81129	11.875	4.40728	4.37318	1.69259	16.6281	1.61675	0.550492	7.56202	1.20885	1.76954	11.7414	12.1318	11.098	1.5866	6.32879	7.25646	8.49746	3.34158	4.7908	11.4864	9.0957	23.1451	8.51337	6.15359	4.23126	7.72488	0.595733	10.3308	10.7862	73.8654	2.3878	4.23939	17.0302	16.7984	24.0409	0.89407	5.52635
P01766	IGHV3-13	216.005	128.394	28.626	53.3074	54.2457	22.7212	4.72913	12.8966	350.109	134.638	85.1167	263.98	216.892	178.42	3.08376	21.5061	29.3316	3.0674	38.3512	40.2563	3.38017	306.954	451.863	28.7152	105.566	29.0168	471.059	133.781	83.9947	31.7254	112.191	309.364	25.8972	36.5882	252.341	58.8103	25.5236	54.0678	352.769	225.069	720.348	23.3254	33.1563	50.8617	28.0304	30.8355	108.433	77.7085
P01780	IGHV3-7	1324.01	2298.78	1030.89	304.645	506.2	945.641	320.742	604.141	2603.97	830.07	954.846	1840.88	827.122	698.718	247.881	1181.17	606.668	144.828	908.552	399.634	985.552	2345.76	2284.13	1471.6	607.355	1075.38	1004.91	1186.49	859.607	569.757	1305.95	1447.42	4252.42	1799.02	2158.09	680.387	1132.16	1070.4	1774.35	2200.31	7153.38	503.575	883.876	1724.42	2008.97	3446.98	318.793	1295.63
P01782;P0DP04	IGHV3-9;IGHV3-43D	934.148	429.38	1080.74	185.984	201.658	284.388	31.7457	359.814	990.452	1190.41	467.76	560.315	192.68	562.134	60.6952	166.803	205.66	3.0315	185.649	114.756	175.613	686.956	2386.76	543.171	203.269	411.091	1382.31	463.629	390.987	115.55	1592.67	1397.6	1562.05	289.922	673.347	61.8117	398.573	63.7479	651.045	700.391	6147.19	75.8509	69.664	842.915	798.201	1435.64	267.743	874.826
P01817	IGHV2-5	5.2639	7.1789	6.9968	5.18288	0.909564	9.1492	6.04109	9.43502	7.82971	6.90833	8.90999	6.57955	9.2874	4.95435	5.77548	5.15197	5.25032	7.37637	7.43861	6.83506	6.51811	6.32788	6.63465	17.5719	4.714	5.38363	8.24966	6.34483	4.61357	8.30854	7.83125	4.39556	6.00199	4.37445	10.5313	5.87004	13.3414	5.82789	5.84372	5.79412	141.695	19.2646	2.3614	42.7562	12.8176	7.83945	5.54657	7.15252
P01833	PIGR	66064	24450.2	67977.8	50396.1	34915.2	62386.4	14104.2	28021.6	53308.7	130388	36206.5	21598.6	28721.7	83615.7	32109.8	3962.84	22485.1	11050.8	64894.2	28233.1	60853.4	50942.6	108056	47415.2	48868.4	76144.6	107081	51608.3	74867.9	45247.5	38154	130333	94166.8	27143.4	99278.9	32723.3	44822.3	32124.9	22493.2	22347.7	411681	48512	16984.9	92530.8	76406.5	144381	47520.2	74411
P01834	IGKC	82088.1	42113.8	63289.1	23931.4	22651.8	48632.9	8761.46	26728.7	80607	109080	39342.8	62802.9	46909.3	24568.7	14893.7	35429.3	23530	5526.33	47021.1	7357.62	19486.1	54099.8	92644.3	41101.2	41446	41764.2	80917.1	44803.6	56371.2	27421.9	62835.9	51577	168364	37007.7	54137.5	24359.5	51425.4	16333.6	78167.8	75304.2	191001	26575.5	30225.6	76063.4	73017	88994.1	30174.5	56787.4
P01857	IGHG1	3765.19	51631.6	10749.6	2315.15	8209.22	5622.29	24603.7	14420.8	32389.1	11956.2	7759.6	264916	173045	8046.06	5605.75	42202.6	9932.84	11061.9	5565.52	11938.5	1739.71	10803.8	25827.3	10526	1840.5	4803.03	6090.8	15862.6	67997.4	14256.7	13753.9	11920.4	6578.1	14964.2	1923.59	9682.85	10031.1	3368.15	286900	312256	8797.53	11958.6	14686.2	9481.05	31465.5	8363.74	8162.51	14206.1
P01859	IGHG2	24.2763	890.865	39.3157	67.069	72.0269	21.2083	52.5621	26.6013	193.895	24.7655	36.9275	828.126	62.8434	15.0632	76.1474	427.46	58.5933	15.9432	58.0232	9.92239	13.8393	102.176	55.2107	20.2379	9.87104	24.9275	14.6387	22.1376	9.74085	15.319	32.1368	14.1123	29.3786	17.5725	22.6108	24.4314	26.1013	16.5123	836.858	438.552	15.6905	12.8818	67.2968	17.4603	33.3204	12.56	20.086	31.4295
P01860	IGHG3	529.044	2667.24	1682.17	547.839	1458.5	508.981	985.033	768.515	3617.79	916.01	1395.66	4109.79	3243.15	825.843	434.428	2868.18	1127.08	268.056	501.828	411.592	89.8424	697.732	1827.43	396.823	203.741	426.963	951.278	764.529	295.254	408.245	964.989	564.378	751.431	471.149	152.86	529.689	2064.79	331.1	4444.18	4182.35	367.058	365.354	1300.92	337.182	3216.26	1124.44	422.839	1898
P01861	IGHG4	58.108	163.719	127.057	30.7379	49.3965	89.2247	101.133	95.336	157.351	64.944	191.135	3747.42	306.024	266.973	57.3866	99.691	66.9938	33.9885	51.7376	54.3513	30.9753	174.748	303.318	97.9657	29.1008	48.7616	175.937	180.02	75.5879	68.7781	140.983	72.0443	50.2473	81.2918	31.3389	38.8491	49.3008	38.7237	3890.56	4183.46	61.4146	156.636	59.5588	47.7384	52.656	32.9962	46.8839	134.593
P01871;P01871-2	IGHM	18700.4	13149.8	5733.29	7305.46	17487.8	45613	1180.72	5586.98	8220.29	8969.01	4700.88	8202.41	3818.28	1333.86	2221.46	6042.65	3564.11	577.105	5687.31	5401.44	800.427	3163.5	2715.77	3581.43	2643.31	5455.92	7227.88	1953.36	10353.7	1433.93	6362.03	8725.98	4502.73	1610.05	3012.26	8330.92	14253.8	622.299	9850.11	9718.79	8427.04	1060.99	25760.8	23956.2	8502.26	1983.13	876.956	9066.26
P01876	IGHA1	82523.8	11932.5	66979.5	9572.71	29481.2	60082.7	14190.2	15503	58522.8	113975	26534.3	33617.5	40853.6	36230.9	8491.45	8032.17	36205.1	61934.1	79976.8	30435.8	6137.35	53343.7	195148	37023.2	43335.1	37551.4	99883.2	78254.3	77803.9	47699.4	48989.3	89668.9	89972.4	31008.3	103462	11130.7	52148.6	92251.4	52092.7	51010.1	231097	34684.4	9641.47	33024.1	71684.5	146419	33891.1	64605.3
P01877	IGHA2	26689.4	6858.14	8807.6	7044.67	8838.96	11425	6754.18	8580.39	8996.87	12085.9	11507.8	9959.99	7839.25	8877.08	7240.95	5189	12226.6	6653.39	9184.52	8298.93	10713	9405.96	18960.7	8908.19	8497.78	9877.25	14559.7	10218.9	9927.14	9366.34	9320.07	9802.64	13871.1	9491.12	10699.3	8627.44	10489.5	8874.29	11415.4	9420.68	22679.9	11040.2	8659.17	12231.1	12781.2	21198.9	10677.6	11347.3
P01880;P01880-2	IGHD	10.7729	38.7549	22.1288	63.8179	66.4332	35.8008	12.1732	12.3347	186.625	16.3564	12.8723	93.6578	98.8824	28.5782	65.2306	34.2359	8.17255	12.9725	69.3098	13.3785	10.1744	100.646	10.146	14.9676	175.47	12.3142	11.3507	14.3262	10.0917	9.8171	27.4719	160.372	19.2835	27.2901	10.6794	148.367	67.9018	23.4781	99.4911	107.193	33.5917	87.2186	17.3637	31.222	110.301	139.406	15.3031	57.3092
P02042	HBD	12.6465	14.1184	10.5854	13.1102	13.2395	9.51576	11.1238	15.3311	10.5234	13.4565	10.4421	14.2235	10.5075	14.0121	16.1111	66.5218	11.6629	11.3169	13.3755	11.779	14.7283	13.2452	12.619	11.6505	11.2725	12.0433	11.8411	13.0073	15.2213	20.7713	14.0536	10.8589	11.0188	31.0971	12.5684	218.184	41.4168	10.089	11.631	13.5665	13.0967	36.6058	1281.6	14.4232	267.627	10.8204	9.58661	10.3005
P02533	KRT14	5.49412	4.86745	5.20731	4.86709	4.35041	6.84818	6.17644	5.42987	5.62694	6.0446	5.58985	4.85926	4.74505	14.9664	4.27775	14.3025	8.28861	6.49805	4.73505	4.38966	9.38126	5.00548	5.63483	6.06593	3.85594	6.61638	5.64737	6.34901	4.85817	6.12348	4.9854	5.14309	5.13282	6.06514	4.71154	4.1902	3.85796	5.68397	5.04788	5.93087	5.55198	6.89086	4.41804	4.28563	5.37692	6.58339	5.58988	7.83639
P02538	KRT6A	6.5323	5.99379	5.45763	4.90158	5.86217	7.36484	5.75851	7.04578	4.72725	5.63586	5.27664	4.5662	5.90025	33.5407	4.72771	47.2159	90.4163	4.42047	10.6496	4.36224	8.31747	4.90229	6.24522	18.9346	3.48399	12.4947	9.31545	6.82878	7.42078	11.6427	4.79079	6.74813	4.65855	10.3155	6.67506	5.28763	5.20168	3.6387	5.11086	5.66648	14.1592	8.23694	5.16002	6.59556	12.827	13.3966	4.76686	10.6857
P02545;P02545-2;P02545-3;P02545-6	LMNA	11.9264	38.4679	16.7512	16.8461	48.0407	10.0735	9.37428	31.2072	14.8457	11.4589	16.3815	35.2019	64.6287	18.7528	23.1252	137.309	83.3312	7.03802	15.1667	15.15	9.20329	9.1014	24.8313	34.4421	7.07128	21.4961	13.4147	9.71524	19.8561	59.9576	23.5576	46.3946	11.9088	73.4934	59.3437	30.6036	9.01139	9.65512	27.7813	13.3928	7.70288	23.8008	79.6105	11.626	46.179	7.42423	12.8159	22.0791
P02647	APOA1	1033.19	15353.8	9086.18	1177.47	5462.75	709.525	6493.92	3694.11	6405.27	1672.81	8143.98	25124.3	1768.21	9102.45	7351.66	23653.8	4938.01	1395.23	5673.9	1112.71	312.422	1355.08	545.445	2816.71	592.204	2488.84	891.837	1276.03	1669.17	6870.81	6998.51	1104.02	914.434	2352.81	449.397	4305.36	4856.97	553.136	27885.7	29942.1	613.895	5264.21	20383.7	984.434	4137.95	674.048	1475.58	682.591
P02649	APOE	25.8629	297.238	64.6574	22.8943	55.7357	31.6926	20.0648	53.7558	104.436	54.5455	65.7802	708.09	43.764	77.2161	29.59	450.256	33.0394	23.9014	51.2484	25.178	23.2111	33.7509	37.6023	40.1384	28.4177	42.9	32.1404	31.2127	44.6845	58.7422	87.6209	34.4214	43.6194	46.5034	20.4784	60.3813	80.4567	20.6377	713.806	790.225	20.9116	55.6868	222.587	29.4085	31.0881	24.8326	48.6122	32.8483
P02652	APOA2	7.63252	45.0814	5.54961	4.5617	4.01342	7.25124	8.24894	5.49081	8.6564	4.09159	7.88026	11.5381	7.50259	6.57423	13.6639	14.1618	6.1843	5.78311	6.34884	4.9603	7.31589	7.56215	6.86565	8.86357	4.64149	5.02777	7.50042	7.21838	7.51222	6.51348	8.56288	4.75056	7.08349	4.90522	4.35487	6.91852	3.92927	6.89621	12.4967	15.7	4.27908	9.31786	46.2708	4.43569	4.8512	4.69434	7.65377	5.44489
P02671;P02671-2	FGA	230.446	2540.69	458.813	272.126	296.647	187.295	509.016	620.682	725.506	257.583	234.977	634.579	289.433	217.838	199.398	3228.85	249.779	187.115	745.179	254.433	151.475	230.063	282.205	169.297	187.014	216.424	225.605	290.419	314.387	293.854	458.428	182.654	265.953	338.692	247.724	568.506	456.832	171.053	558.942	481.755	199.588	429.577	6220.25	259.371	658.559	214.464	183.542	209.585
P02675	FGB	1199.97	5862.26	974.115	659.438	783.704	1107.9	8955.03	5176.31	1580.18	520.999	1403.14	8142.1	1397.4	685.634	587.028	12541.1	1378.17	970.85	2187.7	969.921	498.523	1270.68	1449.33	450.484	400.61	995.889	1104.62	585.348	601.161	1322.72	1319.72	454.065	1064.25	1914.12	630.14	1350.3	2312.2	674.139	8363.8	8638.53	652.052	1916.92	8510.57	852.385	1553.89	530.773	555.638	857.517
P02679;P02679-2	FGG	1092.76	7098.92	671.602	482.662	512.049	699.062	5426.09	4311.77	1817.51	364.44	1397.05	7514.61	737.49	473.806	304.501	16120	895.852	381.276	2683.08	596.594	197.742	775.122	1495.9	297.639	192.673	612	957.761	327.909	330.636	802.801	937.745	192.237	650.653	1820.37	406.464	1430.82	1904.41	266.905	8122.21	7622.34	435.888	1664.41	9088.36	658.601	2699.75	396.126	274.042	658.284
P02743	APCS	138.463	99.4595	113.258	59.6073	23.4215	9.9751	462.702	311.987	140.618	38.4404	199.16	438.097	71.58	34.3842	47.1423	433.368	128.048	75.2176	61.9592	31.7076	9.77836	294.789	116.771	165.028	14.953	142.893	82.4946	10.136	44.555	435.959	52.4944	15.1602	12.2264	314.292	252.478	33.7281	58.3378	9.72213	328.963	371.977	74.552	100.658	340.822	55.9082	79.6478	5.68714	57.2546	12.951
P02746	C1QB	7.43419	110.982	23.8238	12.2733	25.1301	15.6217	29.431	15.471	22.2277	21.5755	37.2893	42.7443	30.9598	18.2088	7.17721	60.6859	8.30819	5.92005	11.5152	13.0049	6.58685	12.3922	14.8885	12.358	15.1014	19.8787	14.4294	6.62247	19.093	10.4671	22.0663	14.2116	10.2675	16.6741	7.75186	10.1605	22.8765	6.42429	35.0087	77.6457	7.27487	8.42615	265.63	8.10378	25.2253	15.0364	7.50582	6.36034
P02747	C1QC	46.2829	177.394	36.5261	10.3157	21.0877	24.8346	57.4908	68.1279	145.414	10.803	62.0781	247.727	104.961	22.8128	17.0427	286.167	28.5416	18.6999	32.8105	24.1524	14.6623	23.0645	13.6409	47.5978	10.7966	30.7056	18.5694	14.7449	18.7252	26.9194	24.9911	20.4365	23.0672	101.657	12.8263	15.7642	77.5497	29.9725	180.368	217.172	10.2896	48.9539	430.07	14.5931	81.2378	25.499	17.3495	19.4164
P02748	C9	50.7216	1226.88	43.8257	44.6257	134.829	60.7695	43.6175	108.359	514.696	80.3447	64.9967	101.985	56.6584	83.9992	97.3514	808.485	47.1254	41.5556	415.575	51.625	34.6842	41.1505	71.7627	44.8013	34.0784	45.198	63.837	56.8348	48.2864	133.895	132.457	99.4051	79.1355	73.1424	45.1394	140.781	85.7808	50.6827	107.724	112.721	35.9017	59.8121	1172.15	133.875	133.94	52.1391	61.1354	138.988
P02749	APOH	256.758	2408.41	599.041	230.526	629.165	196.134	200.885	284.558	1414.07	263.006	235.559	1084.12	247.567	125.671	498.23	1878.9	96.8492	66.3224	656.83	91.085	105.823	209.364	163.245	146.743	181.65	343.272	236.209	362.949	291.883	249.047	429.562	156.494	219.514	100.469	115.814	288.974	647.344	96.587	633.076	731.31	161.223	71.308	660.871	161.443	421.509	135.161	235.002	175.338
P02750	LRG1	808.145	4394.85	1845.15	887.484	1327.93	827.782	1152.85	682.614	962.921	994.561	410.34	621.783	702.603	348.972	1054.54	2551.78	1022.49	658.357	2788.56	822.976	823.894	556.337	490.093	400.417	987.071	644.455	635.456	806.834	797.321	880.421	891.729	503.467	1000.24	992.455	623.915	1427.04	597.145	603.203	577.727	634.058	904.96	665.356	1147.45	945.944	973.988	483.541	829.627	1181.76
P02751-1;P02751-17;P02751-3;P02751-5;P02751-6	FN1	NaN	NaN	NaN	NaN	NaN	NaN	NaN	NaN	NaN	NaN	NaN	NaN	NaN	NaN	NaN	NaN	NaN	NaN	NaN	NaN	NaN	NaN	NaN	NaN	NaN	NaN	NaN	NaN	NaN	NaN	NaN	NaN	NaN	NaN	NaN	NaN	NaN	NaN	NaN	NaN	NaN	NaN	NaN	NaN	NaN	NaN	NaN	NaN
P02760	AMBP	40.513	438.807	293.658	46.3596	66.1027	21.6494	17.0968	60.4784	152.214	77.2615	55.6321	93.0309	37.9991	65.6783	146.119	274.467	18.6898	17.9579	148.329	21.3253	17.8279	38.8406	26.5081	76.2548	25.6959	41.9889	38.014	63.479	80.1482	134.52	166.249	40.5985	156.932	73.7863	16.4726	55.6783	114.663	20.0674	69.7354	92.5169	22.436	40.6324	206.352	30.071	210.241	44.2864	62.1655	36.6568
P02763	ORM1	478.561	5800.44	588.754	362.773	1950.76	1629.74	1032.89	863.751	945.193	425.37	984.3	1042.61	366.064	270.447	388.097	5682.64	644.049	346.444	4061.26	418.981	363.432	493.328	449.882	388.162	372.829	308.214	824.434	412.871	544.52	1701.2	471.519	612.321	410.872	495.774	298.224	380.093	2413.37	307.65	1362.35	1006.81	517.556	462.745	434.57	413.387	663.437	444.283	384.45	606.793
P02765	AHSG	105.585	960.649	703.715	77.0162	441.744	66.7542	142.512	80.7457	575.482	161.126	248.969	381.992	603.445	81.0228	420.406	1280.4	49.4605	62.0171	720.974	92.001	44.1724	148.701	79.7987	84.5737	114.843	127.207	101.495	279.462	292.786	166.134	403.947	88.4622	98.9216	117.639	46.7852	93.2114	464.202	56.9238	381.804	289.862	54.6268	184.799	319.584	87.7882	176.264	90.3477	95.6392	93.0458
P02766	TTR	81.3757	71.8839	573.604	23.4476	441.531	82.5529	51.1962	140.927	434.461	374.443	592.287	905.583	64.9028	173.749	294.023	60.4928	42.7761	13.7708	435.14	25.8928	16.8336	149.281	48.8922	104.034	47.7071	116.656	87.8894	41.2698	12.6935	25.7525	168.217	156.908	111.488	74.1448	23.2809	143.25	615.6	37.9725	917.363	592.834	70.0279	56.3718	353.446	32.478	54.3318	110.796	44.0458	39.2506
P02774;P02774-3	GC	29.7034	150.316	92.4021	27.0568	62.9865	21.493	43.7906	55.4442	60.1744	44.3116	42.0309	55.389	25.2621	35.6072	55.5959	106.665	39.5899	5.65296	79.5648	21.0102	2.91563	26.2159	10.601	22.2747	17.6503	28.3215	26.1988	17.7122	55.5497	34.0033	32.6004	36.9455	16.5943	15.68	7.50821	42.7721	39.7531	7.36952	59.9286	60.6302	16.3223	21.9414	201.319	25.3443	49.7452	20.572	28.4013	16.3575
P02788;TRFL_HUMAN	LTF;	5878.38	2582.94	3932.44	1753.09	3004.67	4349.91	773.757	1594.47	7195.99	11887.8	2710.25	1056.06	661.006	7295.56	334.957	350.268	598.876	293.271	4773.31	793.644	392.257	2753.26	1598	1616.67	2727.05	3194.43	4218.24	2356.94	3017.97	2091.55	2827.97	14004.7	2708.49	1499.85	2731.92	774.523	3439.63	756.536	1213.06	1177.99	2160.86	2518.63	542.617	5132.07	1140.02	2934.34	2632.3	7045.42
P02790	HPX	558.979	9430.88	2246.48	407.195	2691.15	587.923	1941.28	2008.56	8163.78	993.653	1274.06	4417.04	1432.28	1241.38	3783.85	11399.8	639.434	213.202	4325.27	435.933	170.667	1047.11	594.13	1321.74	280.67	962.974	625.489	1417.8	988.417	1118.57	2302.99	1279.03	623.764	823.848	274.265	1924.26	2137.07	161.017	4418.67	4190.5	818.433	1637.98	6560.7	1092.04	1792.94	379.846	1341.95	1894.86
P02792	FTL	8.16156	7.06195	4.7985	4.95618	109.679	99.1667	3.70012	8.01492	41.0288	4.49713	7.22477	21.7646	3.0171	5.95938	7.65859	4.26228	4.07894	7.61798	11.9788	7.29619	4.3202	5.32531	94.3552	8.61236	58.6693	6.74744	8.29917	4.18639	4.70479	7.99813	3.40968	6.24213	5.20086	7.25329	4.80496	6.27002	5.76916	5.34371	20.2009	3.73719	3.03615	3.43067	37.2981	20.5875	6.38341	7.30279	5.41628	8.04701
P02810	PRH1	4991.66	1555.19	1318.05	13824.5	2342.71	9081.93	304.617	1004.15	850.457	11502.4	3757.78	274.72	1739.07	648.423	4952.22	996.724	190.382	9417.41	1485.19	1122.07	61007.7	20336.3	33696	4250.02	12915.1	17770.4	23254.1	29270.4	12217.2	2893.07	9789.72	2793.69	140436	1289.35	3336.24	1307.67	11377.7	8468.88	257.402	253.067	21470.7	14441.1	1795.31	14205.6	7297.52	77753.6	15716.9	4078.16
P02812	PRB2	1744.84	637.081	719.358	2728.82	283.911	538.715	344.658	647.801	504.436	523.343	729.094	585.957	6090.14	553.481	476.762	442.397	389.835	631.188	803.435	528.761	32892.4	68964.5	4944.04	13495.6	18950.8	14854.9	27663.6	18454.7	9707.64	669.544	15626.5	563.38	121963	479.432	262.724	540.126	679.71	804.044	835.521	334.974	7084.68	32068.6	690.949	60103.9	2866.77	665.994	7194.59	618.997
P02814	SMR3B	91.222	10.2093	29.024	271.584	11.1139	272.103	9.46114	100.894	7.77521	137.204	80.2709	5.93544	28.114	3.38938	367.328	16.2496	9.49369	5.15834	3.38552	6.24103	75054.3	2519.77	5817.09	665.904	80.2975	340.644	671.701	147.696	213.755	25.1374	316.198	27.6166	6988.93	4.46545	314.412	85.4255	265.169	51.4403	10.548	8.10378	606.319	1388.45	13.6819	1044.59	76.7388	10288.9	46.053	262.158
P03951;P03951-2;P03952	F11;F11;KLKB1	5.63544	481.698	8.88295	2.92361	3.16397	4.98376	3.91607	5.74705	180.343	3.22205	4.72611	5.95943	5.87264	7.7179	6.00554	832.798	3.55238	6.03755	19.9579	5.84207	3.10832	8.0042	3.35075	12.2683	3.1665	6.81651	5.542	3.20767	3.07983	5.75059	4.24965	7.65304	8.19574	6.05894	3.01563	23.5661	7.97239	7.97665	2.92468	3.59322	4.42289	71.6721	80.5555	4.79247	7.20524	6.10785	7.86977	5.71566
P03973	SLPI	5589.98	2766.92	19992.4	5135.54	7493.36	20548.2	539.875	4669.93	6498.19	24165.9	1948.37	854.369	2730.68	4102.97	1948.17	936.673	7561.29	1255.97	5280.68	3187.22	11890.8	1213.69	2056.77	2229.92	2036.26	3888.02	9655.82	12708.5	7259.01	6064.31	7119.43	9489.06	10924.7	1121.1	2078.65	3846.43	4794.74	3621.33	837.438	652.928	8980.79	12971.6	1208.66	8465.83	10838.1	4729.08	7351.01	5771.38
P04003	C4BPA	11.4997	64.2758	9.53313	11.2528	8.94327	10.3237	13.1476	24.3633	16.7547	10.9024	17.6461	129.757	28.2879	11.2595	12.736	182.046	37.9257	11.8958	41.8501	10.8357	8.63261	11.2089	32.3824	13.0146	9.46656	12.991	21.6838	8.66629	10.6392	18.3623	9.03036	13.9445	12.0695	14.1015	10.694	13.6269	19.0679	9.92871	139.125	165.944	8.7178	9.41328	118	11.0013	9.16151	14.3091	11.7485	11.8779
P04004	VTN	253.448	1202.36	302.908	158.905	238.64	198.96	769.322	287.773	307.505	379.698	349.421	1024.2	280.159	395.054	468.657	1030.11	402.503	178.551	557.547	215.832	179.496	345.275	269.007	285.34	126.498	409.036	250.847	119.208	191.769	424.074	209.48	183.244	303.57	327.986	146.158	318.212	318.088	151.896	1114.13	971.757	137.807	224.609	1008.14	280.357	301.786	113.433	243.557	149.7
P04075	ALDOA	338.777	241.339	211.984	279.322	242.078	242.475	1159.74	279	126.423	198.919	432.018	240.963	441.987	236.254	484.213	946.302	172.931	368.067	110.013	859.369	1210.58	297.409	390.768	309.01	383.792	355.779	376.875	263.75	225.632	464.282	229.861	185.278	216.494	631.568	431.292	838.678	184.05	276.83	225.339	251.705	342.929	244.445	380.111	256.508	347.088	249.943	315.723	344.763
P04080	CSTB	1976.53	575.526	107.51	249.979	64.6216	492.654	95.793	432.425	97.3621	8921.18	569.374	261.533	790.256	147.456	1124.46	263.108	1797.07	112.253	1163.39	94.3282	4283.71	249.016	649.078	574.154	698.463	814.565	1142.64	5974	4226.87	2109.03	321.025	193.94	4617.43	2290.63	137.564	52.2966	106.477	186.723	191.283	183.906	6731.25	1266.7	56.9594	869.485	1671.48	4518.6	3990.17	545.481
P04083	ANXA1	8988.93	1036.81	1195.49	1768.52	2147.3	3452.27	4080.36	3843.38	709.222	4638.97	7885.63	3314.52	2023.66	5159.81	1923.83	597.241	32691.3	3886.19	1141.66	5754.48	3389.96	881.573	6365.58	2576.48	5240.83	4646.02	5559.49	700.032	306.817	3316.39	706.324	3190.4	3125.67	5267.5	7646.59	960.951	1788	2782.53	3923.05	3420.21	4538.02	1312.84	1155.62	1280.3	1183.52	8639.69	1775.82	1557.03
P04114	APOB	47.5831	134.673	45.9773	39.1876	40.4804	47.0319	57.361	80.7823	41.0961	42.5916	224.33	1246.46	47.1596	57.8195	42.0331	607.042	91.9158	49.3425	66.4913	47.5852	44.9351	48.0035	54.0204	47.2401	41.0444	65.2668	56.4754	39.3328	40.7537	58.8259	43.8494	44.1419	50.2111	48.6274	41.6099	39.3444	74.8039	47.5048	1255.75	1141.18	39.4985	44.1343	66.7738	40.5965	45.8589	42.8155	42.8454	45.6759
P04196	HRG	28.8584	326.728	81.2632	86.6702	168.756	40.3896	929.918	94.7743	290.242	31.2154	99.0119	765.97	817.257	76.0298	286.017	1756.39	67.2462	81.9188	286.864	83.0438	22.3563	53.1464	25.7972	86.0679	30.2021	78.6755	41.028	67.4146	136.542	88.7691	147.278	44.8256	34.7084	99.0563	23.69	77.3848	90.4044	79.215	590.289	641.012	21.9474	344.792	875.788	75.0907	57.0211	22.2617	67.031	45.4961
P04217	A1BG	359.366	969.948	556.878	170.425	412.126	168.649	567.516	477.143	623.761	276.235	458.738	568.342	291.532	182.186	355.371	579.85	1282.88	176.97	457.057	121.709	31.1029	190.145	98.178	126.567	74.4648	168.438	221.482	179.459	125.651	180.611	607.65	211.755	175.139	268.968	162.291	162.905	290.079	40.3112	602.57	740.286	64.1616	346.144	981.861	118.268	494.132	78.768	207.624	262.314
P04264	KRT1	13.6716	11.2478	14.3728	15.6024	11.6513	78.6557	19.9101	15.4085	17.8185	48.4837	10.9665	13.0349	16.9992	282.685	8.99986	9.806	31.1501	15.4949	12.1868	12.8155	24.9525	12.5053	11.6592	117.057	8.91772	21.6535	39.2588	15.4306	13.8787	9.15615	9.98357	11.0053	10.9692	11.8662	86.9846	16.8371	7.76376	10.8334	14.0081	18.6706	30.6956	27.7668	10.9567	17.1891	12.3133	31.1924	9.73868	9.71561
P04280	PRB1	445.275	151.282	25.7834	342.463	14.3755	18.1881	9.9726	48.9469	25.3881	109.319	89.5088	14.1859	201.239	7.71992	166.386	8.41198	9.13415	123.216	49.5189	10.0477	2982.48	4187.77	147.447	45.9911	60.467	478.116	2361.45	669.872	30.3648	24.1585	577.187	7.49569	9013.3	12.4964	8.06794	133.032	94.2235	108.368	12.8837	12.224	50.3812	3293.95	51.7635	4079.46	165.683	10.1136	562.873	24.7318
P04406	GAPDH	15.5572	8.32502	8.33074	7.86805	18.5611	17.4959	4.07042	23.4021	3.44804	8.45378	45.8648	16.2644	5.45395	7.52645	14.2712	13.2331	6.56351	1.46499	2.71821	12.5709	2.31266	7.96968	30.935	8.7791	15.8602	14.4615	25.5813	8.64917	5.64988	7.98626	6.43799	6.23941	5.41102	5.36318	13.5778	11.0236	12.5971	4.94341	11.9465	10.0084	15.351	8.09212	12.33	6.35995	18.2696	15.4185	8.62699	9.23275
P04430	IGKV1-16	76.2726	69.4589	83.1263	41.5903	12.2503	28.8667	5.83788	6.6508	114.145	20.4808	16.5835	8.5307	8.75464	3.62469	2.7953	308.77	5.29571	4.79366	23.0202	3.91888	6.61842	60.4833	8.33077	45.8513	4.72046	15.4762	28.3293	6.82996	70.54	10.5963	52.4591	61.2069	153.056	12.0598	76.6888	45.5054	31.0107	5.35076	10.6023	6.41006	181.161	6.85236	60.4766	94.1769	376.469	47.6443	8.60744	22.9093
P04792	HSPB1	207.72	58.7777	14.6499	16.7312	34.4116	5.63236	5.94306	12.7435	28.8366	23.2147	63.7713	8.03838	8.91637	51.587	46.8868	49.8024	6.12022	6.00374	21.4991	7.42589	8.79652	12.5966	119.519	30.9688	41.2636	129.948	48.7992	97.9187	21.131	103.871	16.4886	122.224	98.2281	40.3841	30.8816	10.3983	15.9543	4.29929	5.63421	25.7388	13.0767	19.9071	12.8435	115.445	114.033	85.686	327.17	49.6965
P04899;P04899-2;P04899-3;P04899-4;P04899-5;P04899-6	GNAI2	4.62902	2.06309	6.05224	8.92272	6.91768	16.3995	6.66142	4.53913	6.03275	2.88234	15.0954	8.09761	7.83051	7.60689	3.29558	28.8877	7.34342	3.31315	15.8362	4.73115	7.61706	1.52327	3.75322	9.31512	9.77292	14.9427	16.2226	12.8088	33.0389	3.83888	5.05778	4.60429	2.88885	7.15078	8.65047	42.2508	4.71033	2.96819	3.99949	18.9473	5.35312	7.53923	3.44569	4.9403	3.6205	3.87636	4.51802	3.13651
P05089;P05089-2	ARG1	9.702	5.90451	3.33763	20.1752	15.3345	47.3981	188.513	16.0644	3.2828	2.99818	19.4824	16.283	31.2399	4.20199	26.3262	7.57755	28.1723	41.9105	2.23807	121.82	29.0519	9.57561	32.9574	7.67742	17.3974	6.18502	16.6451	3.83926	6.67547	7.0516	5.75273	6.36745	7.91916	25.4842	12.1354	35.426	6.6355	59.1002	12.9594	23.4546	1.39236	8.44283	4.54644	2.30428	8.16194	2.82935	7.82469	3.23485
P05109	S100A8	28863.9	2610.89	6778.84	41440.3	19533.4	92786.8	266467	39420.6	9874.43	5804.34	43361.6	32851.2	46743.5	33048.5	35828.7	17559.3	207081	203590	7573.18	214928	79558	31573	52459.1	24813.2	41385.2	23980.3	33501.4	5276.84	3281.33	58450.5	11104.3	16999.4	22446.1	60171.2	86500.7	42047.2	26599	125671	43449.7	38540	12056.8	13168.5	11896.5	10172.1	13585.8	34729.9	1364.9	16489.1
P05155;P05155-2;P05155-3	SERPING1	449.077	2763.92	1075.77	506.117	626.131	740.838	346.362	614.853	3519.23	538.423	646.732	1056.25	1341.7	408.597	779.347	2163.01	520.918	323.73	2041.68	288.866	209.214	294.677	259.027	588.502	630.293	311.299	280.521	491.784	517.063	481.863	749.302	489.318	387.329	465.288	172.136	1051.53	664.108	380.76	885.78	892.756	247.474	517.29	4382.74	495.865	640.868	326.938	526.918	475.694
P05156	CFI	10.998	337.078	22.1452	74.4699	33.9768	21.42	75.5564	51.5307	254.871	14.1678	15.3736	103.479	133.022	18.2735	67.3222	275.719	11.6545	9.48085	122.333	10.2417	14.7946	18.4613	16.7586	57.2372	45.3386	9.72988	12.219	38.5478	48.8898	9.88929	61.5034	14.1422	12.5633	47.6089	13.6683	97.7001	17.8347	17.2908	43.6057	59.277	17.3366	28.2549	132.054	30.7897	11.1317	17.0019	45.228	10.354
P05161	ISG15	4.44039	3.84214	8.76666	8.55913	7.90891	5.02103	6.38997	3.10292	NaN	7.76636	5.29475	3.21759	4.26104	3.24228	4.16675	7.36079	7.04418	4.14466	4.46734	4.19943	7.89282	3.06506	7.32176	3.42416	7.90259	3.67103	4.51526	7.64836	8.125	4.35148	5.88839	3.26976	2.99343	4.13002	8.29797	3.6088	3.13878	3.07565	8.38841	6.82769	5.54691	5.92463	44.5965	5.11916	4.37587	4.01669	3.11742	4.37807
P05164;P05164-2;P05164-3	MPO	5196.74	955.777	2324.37	1644.31	2010.23	11535.4	14104.2	3783.57	1432.14	596.17	7008.86	7306.86	4559.43	1933.16	1809.01	986.911	27166.1	25715.6	1392.12	12521.4	11743.6	3549.6	7493.4	2403.46	1930.14	1913.49	2579.75	990.145	1432.07	5152.83	2105.77	1501.12	896.289	7887.42	21269.7	2558.56	3939.96	5830.18	7569.89	7379.89	125.574	2048.95	808.143	959.139	738.632	1259.93	1736.04	2148.85
P05186;P05186-3	ALPL	4.1192	4.16586	19.4793	9.01624	22.6929	10.335	2.66777	5.56988	12.9707	3.27739	4.83709	4.8523	7.60925	4.11483	4.5621	4.08783	3.47707	5.3118	13.4707	3.8112	3.73891	3.45704	3.91168	77.9598	24.5275	3.70805	5.67257	5.01007	84.6528	2.92888	7.58801	38.9363	4.33487	4.57738	3.24087	77.2804	5.31638	5.12893	3.91933	4.07248	4.84151	7.67431	2.79032	6.15592	4.34263	12.4755	28.7353	15.8986
P05546	SERPIND1	22.5542	508.003	63.8844	21.4998	33.733	18.4035	169.242	85.4199	153.458	62.1561	93.4388	115.822	107.576	35.803	101.136	303.63	68.9373	19.8228	131.607	35.8718	16.5121	30.4469	36.0795	20.0158	22.0595	41.1608	27.9616	24.5898	40.5255	28.6217	82.9958	15.3895	16.4526	59.955	18.5126	39.3984	39.7519	18.0341	115.669	108.997	20.7016	36.7725	654.554	15.0242	88.1998	15.7822	45.2388	28.9789
P05787;P05787-2	KRT8	6.90335	40.9873	192.021	119.287	199.825	66.8926	12.1166	136.529	59.6077	13.1143	5.85432	7.88506	267.366	8.90315	16.6397	155.119	10.8911	380.328	30.7144	161.644	6.32222	7.94534	12.734	52.1994	35.3645	16.9508	6.04664	161.647	148.545	71.0835	21.1603	30.3595	5.95462	54.4358	7.08279	48.8186	10.8175	125.256	7.33673	5.24256	5.398	188.918	258.229	50.7354	71.3113	38.2514	71.7661	7.17623
P06312	IGKV4-1	336.633	459.564	57.3733	49.11	158.827	175.052	28.1816	269.144	543.783	189.139	84.3883	800.477	405.611	43.1454	54.8223	861.254	104.259	97.7272	117.773	28.5377	8.07697	431.673	240.751	575.443	115.648	274.396	104.482	423.444	134.276	105.717	813.007	181.98	492.196	262.323	122.63	76.9738	341.854	82.3037	739.436	787.494	3297.1	163.84	133.655	291.077	134.462	433.342	48.7034	96.9834
P06396-2	GSN	236.086	117.813	223.586	378.366	383.782	452.108	2020.84	218.047	243.854	29.7242	339.025	256.512	476.894	127.557	355.484	221.506	959.416	1556.92	148.648	2002.83	695.26	193.722	181.919	375.036	362.843	167.619	202.666	202.987	65.173	183.402	166.065	23.9971	81.6178	580.068	529.115	606.704	117.9	1136.94	284.433	233.548	8.46629	330.285	151.836	110.747	72.0289	42.6114	120.726	161.71
P06454;P06454-2	PTMA	290.094	243.32	347.215	432.215	496.86	328.086	1144.84	200.912	403.877	245.924	218.744	124.011	378.475	216.122	451.635	322.002	109.508	855.231	86.2342	1354.33	308.061	238.744	218.172	250.927	319.277	236.172	197.789	297.887	442.713	620.693	193.939	283.333	123.037	354.41	104.581	581.526	153.102	728.93	155.309	140.816	55.4905	105.11	410.972	109.091	206.094	197.3	408.282	186.999
P06681;P06681-2;P06681-3	C2	12.5958	72.981	27.8075	42.6031	26.9853	24.774	33.0273	35.8408	366.662	19.8231	16.6113	35.0302	93.7824	22.2798	47.3654	156.971	20.8305	19.0811	94.8688	21.2084	10.0248	9.00165	14.3091	63.502	22.3749	18.0909	12.9627	17.7099	41.4879	28.4964	22.8369	70.2176	13.5831	22.9222	12.4309	26.9478	38.4254	9.28839	30.2211	20.0203	14.0279	25.3299	125.896	30.3457	14.9028	15.1714	35.6624	25.5308
P06702	S100A9	25565.5	1813.42	4620.44	28396.5	18268.1	65702.1	290674	23610.4	7760.92	5899.46	28248.8	17370.8	52365.8	28410	24590.3	10513.1	178995	226386	6588.11	181694	22589.5	26135.5	35717	23208.9	41537.9	22036.8	39302.7	5409.29	1744.2	42960.2	5721.59	9574.21	11777.8	58429.3	92167.7	33871.9	20236.6	135561	18507.9	20570.1	11304.8	15130.4	9732.21	9513.07	7045.37	25114.4	981.845	14067.7
P06703	S100A6	2568.22	2822.33	1475.05	2648.48	556.686	1671.4	3933.77	88.9831	156.009	1686.84	1080.21	313.068	2977.38	130.629	2294.84	780.18	140.218	8448.61	902.414	2914.73	9198.86	716.713	499.967	407.579	4042.12	657.982	617.996	2641.89	4083.32	2783.34	2203.89	549.767	796.248	779.686	595.911	48.9954	1514.34	16201.4	255.103	276.247	1286.78	123.186	480.036	1339.22	3998.46	2569.59	8456.97	364.613
P06727	APOA4	64.1875	719.486	977.38	70.6425	619.582	49.0588	64.0908	132.787	512.113	479.417	145.897	402.979	53.0826	945.651	541.568	1378.15	51.1076	43.1493	554.603	43.8007	45.1751	99.6118	99.8743	355.429	99.408	282.032	69.5302	80.0619	524.552	705.023	834.872	453.759	158.033	65.2361	58.2718	469.851	376.839	41.9479	356.058	330.801	57.6532	224.422	2853.98	99.7586	108.622	79.8643	125.48	53.1679
P06731;P06731-2	CEACAM5	46.9921	5.58891	19.7432	23.3875	15.9791	119.973	25.0201	5.13329	3.85256	7.28138	24.0744	3.94659	8.8094	11.4513	4.70965	5.70362	69.1068	18.118	4.51602	24.4606	11.4402	6.06334	7.35062	20.9149	20.7318	22.4343	5.83034	17.8176	50.5528	21.9132	5.09546	11.2901	1.31215	6.89276	7.84065	18.8489	7.37187	4.47223	7.41893	6.55509	2.28664	1.68058	4.7948	5.72818	4.40289	15.8255	15.1055	2.56879
P06733	ENO1	1013.01	435.165	387.529	613.293	588.206	625.73	4586.57	975.429	295.978	344.029	1002.74	752.924	1189.71	723.186	1368.94	528.421	1001.72	5756.47	260.795	3585.55	432.588	882.354	829.02	429.004	618.156	911.155	766.39	645.77	652.11	1694.98	497.635	473.259	419.504	1054.51	1985.07	902.164	484.638	1188.11	543.816	757.497	816.805	327.292	913.915	372.425	640.551	536.554	846.132	781.612
P06737;P06737-2	PYGL	53.3026	19.219	34.7046	112.9	47.4779	117.628	586.871	48.1011	20.8298	12.9198	89.6365	90.1903	143.667	31.8178	116.774	42.6012	363.269	70.1512	9.73873	612.754	183.594	51.7763	92.7935	108.971	151.997	47.3974	72.3828	40.5863	10.0301	48.9612	50.5208	16.742	12.7483	172.785	246.175	86.1169	46.2698	252.556	82.4445	97.5056	18.9352	55.4676	18.2644	15.0566	12.6147	21.9788	27.1458	31.8804
P06744;P06744-2	GPI	724.786	366.074	512.231	1222.56	531.931	1941.21	1719.91	601.8	321.163	194.952	881.243	685.484	626.415	412.485	1315.12	738.534	1163.95	313.285	183.944	796.38	156.771	536.271	915.042	752.531	918.868	750.24	733.765	736.123	347.039	613.188	407.431	285.543	232.352	839.906	2082.37	1117.69	466.076	879.987	598.789	702.967	336.746	327.895	428.898	398.155	457.45	462.326	413.413	711.238
P06753-2;P06753-5	TPM3	NaN	NaN	NaN	NaN	NaN	NaN	NaN	NaN	NaN	NaN	NaN	NaN	NaN	NaN	NaN	NaN	NaN	NaN	NaN	NaN	NaN	NaN	NaN	NaN	NaN	NaN	NaN	NaN	NaN	NaN	NaN	NaN	NaN	NaN	NaN	NaN	NaN	NaN	NaN	NaN	NaN	NaN	NaN	NaN	NaN	NaN	NaN	NaN
P06870;P06870-2	KLK1	10278.6	677.068	767.934	1605.6	700.228	4487.37	675.312	4243.02	651.695	4904.03	2567.76	4815.04	946.284	3405.4	2827.61	731.501	9430.83	600.594	420.27	932.184	35338.2	6665.93	5791.69	3017.11	1889.14	3224.49	3455.96	2507.65	1349.41	837.796	909.721	1639.13	20422.2	6231.33	11068.2	1273.8	1272.21	1352.82	2821.16	3123.11	32743.2	3828.17	758.022	14658.1	1327.37	19672.9	1277.06	6934.72
P06899;P23527;P33778;Q16778;Q8N257	H2BC11;H2BC17;H2BC3;H2BC21;H2BU1	NaN	NaN	NaN	NaN	NaN	NaN	NaN	NaN	NaN	NaN	NaN	NaN	NaN	NaN	NaN	NaN	NaN	NaN	NaN	NaN	NaN	NaN	NaN	NaN	NaN	NaN	NaN	NaN	NaN	NaN	NaN	NaN	NaN	NaN	NaN	NaN	NaN	NaN	NaN	NaN	NaN	NaN	NaN	NaN	NaN	NaN	NaN	NaN
P07195	LDHB	201.33	220.068	470.568	341.639	255.776	387.686	686.996	252.484	572.798	92.0426	290.044	226.913	337.507	126.384	543.265	767.1	139.244	245.572	203.716	629.117	133.256	170.734	323.444	307.092	308.396	125.838	217.072	238.918	163.079	177.334	174.034	149.008	100.848	521.454	456.776	522.174	145.524	171.21	229.82	208.404	96.6693	205.321	465.814	227.521	162.384	131.419	182.469	435.051
P07237	P4HB	378.008	79.0608	73.6535	95.2156	79.0314	77.1273	92.1919	155.494	49.0231	65.5816	237.728	113.981	90.3196	141.041	142.649	138.181	515.278	71.3631	86.5656	86.8029	97.4778	109.028	221.125	129.435	123.125	171.896	70.7908	112.808	101.709	200.633	69.0154	136.918	232.995	374.56	118.537	71.6183	60.2405	59.5695	82.8255	85.0282	273.831	124.313	48.3544	184.237	99.409	139.772	143.315	59.9654
P07355	ANXA2	NaN	NaN	NaN	NaN	NaN	NaN	NaN	NaN	NaN	NaN	NaN	NaN	NaN	NaN	NaN	NaN	NaN	NaN	NaN	NaN	NaN	NaN	NaN	NaN	NaN	NaN	NaN	NaN	NaN	NaN	NaN	NaN	NaN	NaN	NaN	NaN	NaN	NaN	NaN	NaN	NaN	NaN	NaN	NaN	NaN	NaN	NaN	NaN
P07358	C8B	9.37668	24.8863	5.89785	8.68415	8.64768	9.68623	4.47181	9.55696	20.8667	8.68323	4.41711	26.8988	7.88988	7.49233	9.21946	66.696	4.20569	6.73746	8.97875	8.91098	5.02575	5.21245	4.95082	7.2435	7.57019	5.97245	7.32928	4.86616	7.29882	7.12857	3.92267	6.98831	4.80695	6.98299	6.90472	4.88592	4.3182	4.62044	12.8437	7.97857	4.37727	3.56049	24.6483	4.28456	6.15566	7.50762	4.68326	5.19731
P07360	C8G	65.6948	314.931	38.6826	30.5664	116.312	54.4192	35.1085	30.0813	329.784	6.46521	26.5749	152.428	24.5183	8.66357	146.805	341.744	5.86401	3.45027	35.9282	5.07515	3.00508	3.70423	8.84858	24.6223	2.61255	41.5985	34.3434	73.6647	6.76376	17.4086	48.0895	8.64001	89.4082	129.481	6.90775	87.0449	52.7111	3.71702	162.771	165.503	6.70362	4.93204	204.266	8.86456	70.5795	4.8543	3.7675	41.6169
P07451	CA3	4.54929	3.93636	8.34248	4.76805	5.16005	8.1279	6.38663	2.95279	4.9538	5.25476	7.70771	3.06191	3.01732	3.9654	4.26893	5.5443	5.79349	4.2463	4.25118	3.4714	7.51093	2.91676	6.31996	1.02449	8.09639	3.76105	2.84743	7.27829	5.02282	4.45819	6.03279	3.34994	2.84859	52.0595	4.91812	NaN	4.09615	4.73979	7.98254	6.49733	8.34216	6.06992	10.5655	2.84772	1.84219	3.82235	2.96658	4.48544
P07477;P07478;Q8NHM4	PRSS1;PRSS2;PRSS3P2	34627	5625.51	8306.69	12638.7	11678.7	13560	45013.8	3604.8	1309.33	35624	3092.74	2060.77	6204.31	5168.39	8914	1145.53	20774	89032.3	924.556	41900.2	31516.4	15189.6	36767.2	229.546	11333	17555.7	36498.2	17366.6	36764	16619.3	11180.7	12269.2	26201.4	5322.8	34500.8	843.391	1975.01	54396.4	12413.2	7001.69	12177.3	4704.06	7059.27	4818.5	10108.1	17472.3	37660.8	10009.9
P07602;P07602-2;P07602-3	PSAP	21.587	10.3437	8.11934	16.7666	4.09628	109.055	44.3347	8.3968	7.39222	54.0272	10.0354	7.95857	157.408	5.82051	10.7696	9.52472	45.2307	43.5947	8.23639	8.51859	6.7644	14.5332	14.0048	5.22636	6.9901	6.47796	47.1756	64.0577	30.3918	22.4897	7.15048	9.88223	5.86438	6.41513	6.93851	6.84155	15.4381	44.3485	5.48462	5.61262	24.7626	12.7804	4.72833	7.43253	9.62242	5.4796	13.3788	4.607
P07737	PFN1	773.326	1040.94	1153.72	2162.24	1027.29	1486.61	14125.5	831.816	619.868	943.749	1925.26	1180.83	3711.6	444.851	4278.96	2294.46	492.203	1029.41	388.839	7914.2	470.596	1594.14	1514.61	1250	1829.98	721.672	2137.35	1766.66	1062.01	816.427	1887.94	309.248	600.237	2258.21	277.189	1583.23	1006.57	759.656	1009.91	1216.32	473.631	808.968	612.463	584.443	1535.01	806.447	1346.81	1310.6
P07858	CTSB	150.03	41.3427	83.7891	104.882	133.175	98.7226	4.26333	39.5653	58.8237	163.277	31.0385	40.0952	59.3324	35.3392	37.5919	56.9169	71.0977	73.2713	71.8668	24.0043	264.22	216.742	114.403	54.8261	62.066	79.145	112.007	101.238	287.946	36.649	61.7304	202.183	119.559	36.0134	144.861	123.678	81.3097	91.5922	16.8041	28.1111	200.468	98.7738	12.5751	78.4939	186.914	162.127	157.589	50.9719
P07900;P07900-2	HSP90AA1	81.73	391.007	257.668	150.516	176.953	114.744	99.2963	164.483	172.723	92.0442	150.96	85.3787	90.0739	132.141	262.638	613.205	75.5737	73.0188	146.595	86.138	37.077	111.089	140.319	172.998	164.734	90.0085	86.0924	84.0513	134.511	92.4206	97.1547	139.302	72.6881	133.12	147.617	291.347	87.2588	80.1345	74.8619	74.722	55.7481	55.8334	624.665	162.172	107.526	79.5009	108.083	126.313
P07910;P07910-2;P07910-3;P07910-4	HNRNPC	15.7049	9.23794	17.8678	30.2839	26.8217	26.3386	101.1	13.7101	41.4937	4.94853	20.6389	6.27928	66.6441	14.8895	27.9877	67.032	6.89137	93.7164	13.412	58.5385	7.23219	13.9543	12.3524	13.6444	10.3318	14.7277	6.15639	7.68116	10.5439	26.9763	12.5942	10.5853	11.292	10.167	25.136	34.4359	10.6369	49.8906	6.46371	5.85312	6.44165	7.00011	27.2816	20.6502	11.6479	16.959	15.0251	6.69967
P07988	SFTPB	20.0469	190.065	59.6526	49.3929	62.5669	21.432	15.9316	25.3994	34.8864	14.2297	11.1897	20.0274	370.581	28.7916	26.3178	77.9067	14.6758	18.9983	207.862	28.4365	15.7378	18.6641	15.2402	205.798	117.693	29.828	31.3487	27.9012	1431.88	16.1254	22.2262	96.0984	31.7984	25.8412	12.0739	350.825	36.995	28.7389	13.4978	13.1481	12.4499	16.8027	22.9558	59.1345	14.482	13.4796	60.9567	41.4592
P07996;P07996-2	THBS1	82.9122	12.4032	11.9319	20.5062	7.18573	8.6898	14.7537	14.8013	37.1359	147.962	9.32845	10.3277	9.31872	41.6789	23.0457	48.8243	9.83395	6.37127	26.4439	28.4084	33.2353	37.6203	106.498	39.334	18.7439	28.4552	62.4601	11.268	14.6175	32.5421	16.4101	25.1619	220.645	19.3858	94.5098	17.3375	44.2541	10.9654	9.04372	24.4232	33.8791	126.713	22.2023	37.1762	12.226	35.9169	21.4032	37.2664
P08133;P08133-2	ANXA6	46.1533	16.2865	24.3007	82.9011	147.206	738.993	463.137	74.4607	34.5197	18.7275	232.523	152.416	162.926	53.1098	15.9205	46.8778	627.6	912.408	27.9723	307.575	16.3384	37.9437	142.166	56.447	117.965	52.9234	94.624	17.5724	16.4875	43.8371	27.326	34.0187	30.5116	40.5139	117.269	28.5024	105.191	101.448	133.522	135.155	25.5009	19.0343	66.0765	17.263	24.909	23.2269	18.7165	22.9762
P08185	SERPINA6	9.133	157.047	77.9782	14.5847	35.8113	11.1382	44.9571	8.45226	83.9072	52.9667	18.2284	63.8755	18.6402	10.1385	66.8068	146.944	16.6692	8.67956	149.285	7.35857	9.44097	17.1902	9.51881	12.396	11.6321	14.5918	6.94458	12.3653	6.68987	10.2936	10.4796	9.09375	8.59316	18.7806	6.67281	16.739	8.49519	16.2211	81.6352	76.8325	8.06238	28.0965	292.805	8.83743	45.8524	26.4671	8.35993	8.26631
P08238	HSP90AB1	4.7598	34.0643	12.5093	11.6116	12.0307	5.3576	18.9213	9.24316	10.3341	3.28126	5.7861	6.39824	24.2301	7.5959	23.3887	54.5353	4.68122	6.00792	14.3931	40.0297	3.21148	6.20691	8.41435	10.7199	15.8062	5.35791	4.86494	7.24743	11.8705	8.64644	7.12328	5.60107	4.47498	15.8083	9.13177	20.8969	4.63553	15.6899	6.28639	6.15045	2.02166	6.70684	49.0388	10.7888	5.90932	2.76634	18.9576	10.6123
P08246	ELANE	3539.45	1852.6	3052.67	2195.74	3936.08	13239.8	5172.23	6150.51	2053.5	1435.75	5370.27	3202.27	3267.07	2587.29	1641.96	2287.08	50125.7	9530.04	1448.92	5792.89	4725.3	1925.93	5525.21	1768.01	1501.29	4891.85	4023.81	2044.37	1217.79	4276.14	2217.65	1009.89	547.367	3127.8	23060.2	1369.15	6240.73	2247.57	4927.63	6160.79	339.47	1848.12	2467.23	539.18	1705.3	1053.63	2137.8	4647.43
P08294	SOD3	17.8093	53.9705	48.4221	122.02	39.4718	16.082	17.8684	18.6954	18.9794	68.8769	26.0694	9.57644	13.3786	42.9759	52.9286	5.46292	6.1088	20.1511	34.3938	11.6885	19.6346	26.5059	17.1429	11.228	39.9823	25.567	19.7653	26.4954	78.3648	46.0211	49.0499	186.5	154.219	7.61663	33.463	16.4433	25.9369	17.4349	7.54578	6.78999	142.54	13.7913	73.9708	41.5627	27.7748	39.5773	80.0364	35.7358
P08493;P08493-2	MGP	35.8178	3.35204	5.43739	53.6131	8.79086	165.862	7.10254	17.5927	8.45472	187.598	28.1628	10.9508	4.73621	178.949	36.2266	8.18162	7.8297	3.10738	2.61367	3.80101	111.948	244.737	1619.99	14.9805	38.4906	192.851	173.667	84.0473	18.4448	2.95968	9.59888	33.2198	359.472	19.8143	220.195	4.16128	3.4888	8.83647	5.68257	26.7976	349.448	446.818	21.5813	618.757	3.70835	657.709	4.81721	2.94171
P08571	CD14	51.7761	34.2466	26.2522	38.1603	12.4681	13.2027	6.72821	9.34583	34.2496	110.79	12.0331	21.9207	12.1054	20.1463	62.3636	14.491	6.58955	10.3399	13.3089	7.97829	8.83681	26.3945	55.2346	13.2446	15.997	15.2198	29.2871	34.7316	13.7046	14.6404	37.577	18.8645	133.577	12.1304	43.0151	24.2301	8.0297	7.33962	13.6977	19.8508	42.9587	7.24331	36.6336	59.4932	53.5718	24.0212	17.1068	27.9422
P08603	CFH	51.1198	357.941	149.621	61.7185	144.509	75.3684	114.907	124.602	280.386	85.3609	72.4476	322.758	214.944	84.7261	80.1467	478.451	56.0971	46.9194	147.586	49.7051	31.9352	46.1699	48.0287	116.388	68.558	70.5183	38.6603	63.8448	123.308	65.5172	78.164	78.8427	71.6289	75.8427	27.816	140.812	99.8703	37.1208	202.948	207.574	36.7511	105.043	326.352	79.3127	97.6464	35.4368	85.7141	67.6412
P08670	VIM	274.756	2014.87	433.28	1367.33	1021.52	745.246	5101.29	415.347	215.379	198.256	399.348	681.492	1841.27	271.59	526.138	926.906	2823.07	5869.02	170.199	10091.1	152.191	392.111	367.822	498.966	1037.87	414.452	341.861	383.326	612.888	2285.64	480.259	178.151	153.506	1036.73	1272.44	2310.01	382.492	2909.68	700.214	691.566	71.4234	549.005	1077.68	198.993	295.707	228.791	466.952	182.678
P08697	SERPINF2	107.895	347.35	304.054	38.4649	172.282	48.3763	127.293	61.2041	307.903	63.1469	108.157	278.849	118.812	49.9503	238.572	505.337	94.9118	82.6542	163.582	65.0527	37.4019	97.7624	39.5709	129.759	55.2538	61.3793	83.6164	75.2229	142.065	83.1867	173.424	163.561	44.8633	108.211	35.8267	203.451	128.03	50.5927	289.844	275.308	43.437	206.45	806.012	65.2874	81.7522	35.468	83.6512	97.4683
P08727	KRT19	10.2769	56.0912	146.494	150.813	265.366	83.7222	27.7727	150.217	72.513	46.6558	16.6283	10.3416	217.071	22.339	26.8813	677.895	10.9192	17.229	51.4637	142.65	7.96519	25.8231	53.3106	66.2432	26.4957	39.6664	11.3188	84.6997	123.266	126.495	60.1687	55.9171	21.7579	71.4473	27.891	54.6229	18.8643	66.2204	9.97087	10.9473	6.18678	226.941	421.433	129.446	150.661	212.831	76.8407	43.2369
P08779	KRT16	5.098	4.41114	7.68209	3.0958	2.86062	5.76462	7.3363	8.63078	2.37764	17.2156	7.09757	8.94972	8.81939	66.3519	4.78383	11.6166	8.08739	4.75846	3.91466	3.6799	6.91636	22.0227	6.41594	3.45753	2.85834	4.21469	5.18395	6.70214	2.93878	4.99592	6.76043	3.75399	8.32623	4.74166	3.00135	3.16234	3.60362	8.55492	7.35063	5.983	4.86068	5.95415	3.57848	3.1912	3.9873	3.51977	8.6711	5.02644
P09210	GSTA2	5.2684	38.9237	286.538	6.30866	118.514	4.86279	1.3826	58.7969	11.7135	1.55173	3.04845	2.50091	12.3925	30.1727	30.447	4.36657	1.91053	5.21873	78.102	3.45899	1.23154	7.28849	2.46969	11.2914	8.54977	26.4569	2.27974	8.56167	70.13	27.3163	6.34573	24.0605	2.60632	6.53295	1.04613	19.1808	4.4601	3.6426	2.55736	3.20997	1.18398	6.09247	112.486	7.41404	8.4101	9.40284	65.1821	22.6042
P09228	CST2	59.8503	73.136	202.149	305.397	19.6198	858.465	110.502	1770.76	13.6677	3552.65	977.993	120.648	441.965	1245.1	616.259	37.7495	970.016	246.57	154.208	117.177	1770.01	20511.4	19195.4	3628.09	411.268	2428.32	5595.47	335.891	689.282	120.902	537.734	125.142	73578.2	1345.32	3261.26	31.5956	3403.18	239.361	192.473	212.029	29220.6	2616.86	64.0404	7517.76	368.029	21137.6	13955.1	1284.19
P09238	MMP10	39.9919	6.405	35.5308	6.86628	4.44304	11.5452	9.07183	8.60239	13.7461	21.0689	10.5952	59.8918	7.39496	23.4955	20.0024	64.868	7.40676	5.54343	13.5079	4.94297	7.52163	12.0533	13.5425	4.18612	5.57495	5.16594	47.446	104.833	8.13197	6.29602	8.53165	32.0988	15.6791	11.8777	5.15576	9.37528	40.9211	5.57066	13.3519	42.9302	5.54506	12.3207	3.60568	41.8255	35.7034	3.25803	5.47318	3.89199
P09467	FBP1	16.8738	258.435	103.445	23.068	212.466	13.1939	11.9641	27.3534	141.496	17.1719	13.4453	16.7949	39.7412	18.7559	37.7092	11.8835	12.0201	24.6725	159.063	23.6363	11.5174	15.7155	13.3112	38.0589	80.3609	34.1622	12.056	71.3693	97.6246	16.3912	50.4944	28.3827	12.0682	45.2217	12.3663	149.385	8.80276	22.9855	11.0922	9.80228	13.0393	12.9245	52.4842	20.6467	17.0123	24.4015	236.216	22.742
P09493	TPM1	NaN	NaN	NaN	NaN	NaN	NaN	NaN	NaN	NaN	NaN	NaN	NaN	NaN	NaN	NaN	NaN	NaN	NaN	NaN	NaN	NaN	NaN	NaN	NaN	NaN	NaN	NaN	NaN	NaN	NaN	NaN	NaN	NaN	NaN	NaN	NaN	NaN	NaN	NaN	NaN	NaN	NaN	NaN	NaN	NaN	NaN	NaN	NaN
P09525;P09525-2	ANXA4	141.917	8.80098	17.6741	25.8693	121.867	415.985	76.6529	108.52	57.8828	8.22063	133.064	59.1228	119.407	17.9247	8.14804	25.5998	553.087	23.9633	9.97971	246.878	6.26731	7.92651	82.783	24.2964	89.5464	64.7094	62.1779	10.4803	12.9958	6.94378	14.7939	54.3735	22.2584	15.7772	114.471	10.2941	60.0882	17.6475	55.5467	51.1821	10.5633	19.0702	34.1481	8.49463	8.57367	24.6385	9.15703	8.99997
P09871	C1S	5.497	5.94137	5.77465	10.016	9.20019	5.92163	9.05851	6.67883	10.8666	10.8878	8.03423	6.88765	9.70772	6.13231	5.25613	64.6278	9.07591	4.77885	5.54385	5.17903	6.06386	4.79298	9.76683	7.69795	8.16183	5.25754	5.05177	6.06295	8.95756	5.02552	8.51083	7.57917	5.53008	5.11525	7.84332	7.15451	3.52317	4.62456	6.15554	10.6066	8.2727	9.92089	21.6357	8.52762	6.04975	5.06789	6.43102	4.91182
P09960	LTA4H	NaN	NaN	NaN	NaN	NaN	NaN	NaN	NaN	NaN	NaN	NaN	NaN	NaN	NaN	NaN	NaN	NaN	NaN	NaN	NaN	NaN	NaN	NaN	NaN	NaN	NaN	NaN	NaN	NaN	NaN	NaN	NaN	NaN	NaN	NaN	NaN	NaN	NaN	NaN	NaN	NaN	NaN	NaN	NaN	NaN	NaN	NaN	NaN
P09972	ALDOC	121.58	65.486	182.562	163.821	195.62	140.221	4459.77	257.554	52.5519	98.0566	565.732	265.827	528.861	125.179	307.879	128.153	149.397	947.27	42.3964	2441.86	45.9028	219.586	174.681	40.6965	507.584	161.166	247.725	101.692	72.4663	387.975	261.763	21.4168	164.877	438.703	113.525	155.569	154.364	528.462	213.063	189.653	71.2791	31.7377	280.067	105.144	139.584	59.0769	162.24	49.0905
P0C0L4	C4A	NaN	NaN	NaN	NaN	NaN	NaN	NaN	NaN	NaN	NaN	NaN	NaN	NaN	NaN	NaN	NaN	NaN	NaN	NaN	NaN	NaN	NaN	NaN	NaN	NaN	NaN	NaN	NaN	NaN	NaN	NaN	NaN	NaN	NaN	NaN	NaN	NaN	NaN	NaN	NaN	NaN	NaN	NaN	NaN	NaN	NaN	NaN	NaN
P0C0L5	C4B	10.0101	99.1162	76.2006	45.9398	27.2802	16.2633	36.8116	5.79828	93.0215	10.3931	10.1123	25.7533	101.012	5.08278	43.1927	27.7085	7.94194	4.51532	37.1328	35.1203	8.6082	4.74556	8.39264	5.54697	7.48532	4.05666	7.1357	8.2703	7.32897	6.95734	20.0684	3.87106	8.76977	10.1755	6.67262	11.7883	7.24984	8.45562	41.9384	30.8963	3.9252	10.1614	86.267	23.8488	5.72734	3.73252	3.73486	2.72034
P0C0S5;Q71UI9;Q71UI9-2	H2AZ1;H2AZ2;H2AZ2	NaN	NaN	NaN	NaN	NaN	NaN	NaN	NaN	NaN	NaN	NaN	NaN	NaN	NaN	NaN	NaN	NaN	NaN	NaN	NaN	NaN	NaN	NaN	NaN	NaN	NaN	NaN	NaN	NaN	NaN	NaN	NaN	NaN	NaN	NaN	NaN	NaN	NaN	NaN	NaN	NaN	NaN	NaN	NaN	NaN	NaN	NaN	NaN
P0CG47;P0CG48;P62979;P62987;UBIQ_HUMAN	UBB;UBC;RPS27A;UBA52;	1385.99	742.299	889.929	799.913	463.398	2517.9	1377.15	576.755	612.844	2356.55	602.441	299.498	2345.67	968.041	456.605	533.032	2847.25	22273.1	862.723	3480.12	6799.04	913.438	530.153	1540.3	2319.22	1010.47	597.182	2500.01	4259.67	1545.57	1522.77	1017.77	1618.19	1026.42	2405.76	758.021	519.67	22901.7	332.924	217.62	2065.34	1395.65	346.09	1160.54	1180.42	500.939	7584.7	966.379
P0DJI8;P0DJI9;P0DJI9-2	SAA1;SAA2;SAA2	21.9196	60.9398	3.46437	6.28498	6.80169	16.6079	14.1011	42.608	3.87808	36.1353	3.20077	4.03603	3.97725	73.6125	3.34193	7.30818	7.63665	3.32421	5.60367	8.62615	38.9264	3.84471	4.94757	4.94931	6.33824	8.98156	6.12222	8.22261	6.62079	20.3802	4.72276	55.8245	3.81245	3.31247	44.1041	4.52676	5.39931	3.71053	3.31489	5.30559	20.113	4.75183	9.58379	13.2047	8.84167	5.0384	3.91038	15.0177
P0DME0;Q01105;Q01105-2;Q01105-3;Q01105-4	SETSIP;SET;SET;SET;SET	24.0917	76.3149	35.5543	51.8865	47.2051	38.3593	342.586	31.2205	17.8232	20.678	24.3115	40.2731	70.4698	27.7698	41.3227	58.4071	11.5442	40.5501	14.3107	202.689	46.139	16.3885	11.9614	9.92167	14.6826	7.57766	5.84082	8.56283	23.794	46.5995	6.43181	5.95479	8.4497	27.0594	41.7878	32.9431	11.5542	6.06274	7.48569	7.22496	7.03268	5.61361	36.717	6.19754	4.93856	25.3421	15.115	24.5727
P0DMV8;P0DMV8-2;P0DMV9	HSPA1A;HSPA1A;HSPA1B	85.1075	66.3563	67.3676	57.5826	87.4447	75.8375	287.21	93.331	29.0198	28.7972	148.429	82.036	153.048	78.5392	162.718	107.28	113.268	90.0317	45.083	476.719	72.6124	91.7031	120.561	76.1638	107.941	82.8478	85.1474	70.7043	68.1738	230.188	58.9796	62.5764	60.0725	141.69	59.1174	211.485	46.0853	66.6633	77.2348	87.6127	63.092	61.0665	97.8207	67.234	44.7351	63.453	94.2268	74.6049
P0DOY2;P0DOY3	IGLC2;IGLC3	4214.73	2976.76	3644.67	1572.97	1538.98	3413.6	1370.42	1098.26	2796.14	11508	2085.44	5676.95	2656.96	1361.26	1029.91	1573.66	1221.78	851.235	3135.84	1243.19	549.114	2602.92	3958.61	1928.18	2277.61	3790.08	6321.48	3169.5	3902.12	4149.11	4127	2739.75	6927.23	3361.03	2348.33	1143.7	3649.17	1063.21	6319.25	5080.21	16002.2	1155.71	1434.52	6657.21	8370.94	9761.59	2979.03	4310.4
P0DP23;P0DP24;P0DP25	CALM1;CALM2;CALM3	848.741	447.655	246.644	202.828	64.1183	1473.52	922.003	31.1489	459.884	833.013	154.903	101.192	1366.75	25.283	346.933	509.045	1022.65	20761	61.276	411.116	988.722	303.562	288.248	168.973	1341.58	256.045	977.657	1438.23	1800.27	717.56	1204.67	91.8985	523.939	147.435	42.8864	47.8536	334.112	16075.4	201.599	137.941	197.527	371.638	47.0131	327.953	1366.6	744.561	2467.14	57.7414
P10153	RNASE2	3.97335	5.07225	47.4852	5.83635	5.16625	9.60886	7.02686	4.64648	4.78526	62.7322	3.70792	4.28875	23.9314	5.91498	4.96652	4.66186	4.66393	7.45565	6.16835	8.53054	3.77908	4.21012	3.81832	44.9266	5.43275	7.36795	4.19451	654.406	69.1136	24.1994	3.60897	6.63465	4.47974	4.91168	5.30445	5.40067	6.22131	4.60367	3.95485	3.7631	6.29232	3.84966	6.05657	6.01037	5.98711	6.27641	6.00435	4.71591
P10599;P10599-2;THIO_HUMAN	TXN;TXN;	38558.9	3132.19	1365.9	838.492	787.83	1613.33	10857.1	3696.98	371.463	15413.1	4544.26	1034.38	4298.5	689.607	3003.49	408.049	7973.52	5322.75	1901.94	3046.78	12787.5	1637.01	4551.75	2351.21	4137.14	8484.6	8213.66	6655.98	8187.76	14906.9	540.109	3056.69	4951.65	5438.3	296.513	50.9387	369.739	1993.97	1160.4	1086.03	9302.14	1426.24	221.852	3773.33	3212.66	6681.73	7242.58	1930.62
P10643	C7	4.02003	8.85491	4.42877	4.44615	9.14042	4.54569	5.78504	3.94196	154.866	3.92178	8.60254	20.7523	12.8091	9.37433	6.57046	44.8583	6.37731	3.81506	12.1091	4.66666	8.77097	3.99065	8.13637	6.44149	7.15447	4.30727	4.08781	8.49931	7.35582	3.63373	6.5321	2.96021	12.528	3.82858	7.51241	22.1336	7.3313	3.41785	6.6678	20.1531	6.16406	4.9664	29.3885	5.68871	11.9563	3.04519	3.92363	3.61166
P10644;P10644-2	PRKAR1A	3.01797	3.4879	5.2256	4.43485	1.76605	5.36356	17.1661	4.6512	8.79738	8.29618	5.65595	4.48545	9.70342	3.46346	4.74307	7.86294	7.52473	38.6086	3.23063	55.2458	5.80414	4.70865	6.89569	3.65776	2.4916	3.65047	4.82329	7.20329	8.67928	1.70791	7.22394	4.09847	8.94882	3.24477	8.86406	3.9992	3.35291	14.0213	2.81098	6.43038	5.22413	7.17975	3.53414	4.82126	3.85865	3.59308	4.62957	3.06093
P10909-6	CLU	12.742	15.538	17.4021	30.6446	10.3728	3.43077	2.75516	4.45489	22.0401	17.8489	3.38616	2.88947	8.51116	17.6564	7.69411	3.76518	1.47558	3.07056	31.043	5.00649	1.6091	19.2716	3.18951	12.9499	22.2122	12.4178	6.84201	17.4483	31.2208	12.7081	16.7087	21.9712	16.7842	9.4533	2.70946	22.2569	14.455	2.41573	2.63482	2.47399	18.4998	8.19725	8.86005	53.0565	16.9662	5.02086	16.1209	10.5896
P11021	HSPA5	325.873	61.7489	63.6725	85.3142	69.0572	62.9502	29.8036	123.017	60.8909	79.9692	162.14	51.9635	91.2246	77.8894	86.8202	108.685	72.7526	24.5939	69.2415	31.6813	20.2743	60.2598	114.26	68.4477	95.6042	97.297	51.2593	54.8234	71.1383	198.393	53.7764	75.3349	117.157	243.447	76.9148	49.6973	27.4832	17.9056	46.1867	48.8072	172.231	60.8004	58.2823	101.371	96.3466	242.686	90.9093	104.489
P11142	HSPA8	155.775	298.136	206.502	188.064	272.957	153.149	583.86	233.006	93.3605	101.683	267.5	170.772	249.857	221.387	342.091	344.199	175.032	183.833	182.375	549.377	167.922	191.872	151.733	158.881	237.569	278.977	158.03	205.713	238.867	567.107	177.129	213.201	146.107	264.251	268.202	246.331	111.85	263.165	150.39	177.72	244.596	164.892	318.777	150.257	162.076	158.798	218.021	214.668
P11215;P11215-2	ITGAM	6.48565	4.3323	8.42073	6.77737	3.40992	35.135	12.3749	6.43041	5.47766	9.55766	7.6422	11.2224	7.16186	7.17437	3.85413	8.76028	13.2722	4.23741	8.00375	12.3987	8.63747	6.55231	7.20183	7.34778	7.65162	5.68829	7.19877	8.12963	5.99915	6.47871	7.00392	5.69433	5.40435	12.5083	9.41201	5.51807	7.3269	12.4323	7.27097	8.04768	6.76247	9.86957	6.51552	6.74359	6.65466	5.85472	4.9677	4.72273
P11413;P11413-2;P11413-3	G6PD	49.9792	50.6972	67.8114	137.625	101.763	78.4597	1072.41	83.5102	28.6893	37.0974	150.365	207.974	232.957	171.472	389.641	449.995	377.492	1453.74	31.8894	1468.53	233.559	154.964	122.541	89.2374	189.68	108.093	126.586	133.751	47.3266	118.481	69.829	46.3998	71.3613	134.786	227.446	246.98	48.2241	288.356	251.671	180.25	28.4028	75.7416	136.533	58.8819	33.6105	39.1179	90.429	80.0944
P11678	EPX	22.5536	19.4302	337.879	28.937	24.8091	25.5331	27.9695	25.9439	52.3436	80.0688	28.3094	27.1197	29.8343	48.9586	20.7417	22.6365	24.9373	27.0124	19.1121	25.7985	31.6018	29.4536	21.0245	484.943	19.7923	32.935	21.9328	229.435	135.765	30.3519	30.712	17.9488	26.3784	18.5315	18.6767	17.5037	19.6636	29.7929	23.212	23.3329	18.3058	33.2502	18.0415	19.4667	19.9611	16.1521	28.5837	22.4215
P11684	SCGB1A1	1728.16	23208.4	75962.2	34329.1	9455.44	4762.9	3547.07	1311.14	47700.8	6371.39	1613.96	1448.75	180419	1973.67	74288.9	2449.64	2511.57	8790.2	53201.3	25401	4158.68	6876.57	1088.25	5070.5	22607.3	1889.51	1650.75	145930	93281.8	10539.4	177606	10678.1	5900.74	43406.2	739.702	24057.7	5991.47	40026.1	1656.28	1596.91	1675.93	2801.11	3291.33	7530.36	1939.28	3891.74	6300.05	2918.59
P12111;P12111-2;P12111-4	COL6A3	3.06426	10.3541	4.02642	5.90654	5.45784	3.46495	4.40964	4.52366	7.93369	5.35947	3.72006	5.21261	4.62252	6.07498	2.24715	26.1223	4.8611	2.86017	6.5128	6.12223	3.62508	4.46847	3.3628	5.75228	5.45348	8.04128	4.36226	3.5128	5.60696	3.0029	4.0635	7.16231	4.36404	2.85008	5.72632	4.90869	6.87542	4.4839	7.07363	3.13588	8.08669	4.08851	8.44397	6.08855	7.60745	5.85582	4.5448	3.02125
P12273	PIP	42404.8	5377.21	4370.91	18077.2	5628.37	24398.9	4749.33	5983.83	3056.59	38873.9	17596.8	1324.03	2916.2	11195.3	7091.26	1242.36	8158.14	7881.07	2563.83	5400.24	18753.1	30700.2	70662.8	4480.02	7518.73	13998	49127.4	12841.1	6480.57	11909	1571.65	70599.3	41818.1	3492.06	82390.4	3613.26	20176.6	5145.4	1265.68	1418.19	135569	8192.52	1527.6	15057.2	17345.5	153490	18375.8	15787
P12429	ANXA3	1015.08	230.436	405.331	1348.74	937.37	4118.94	3157.32	897.807	343.47	124.339	1721.01	788.568	1093.51	593.184	371.613	574.808	2714.04	1746.96	154.356	2884.98	901.225	535.834	1063.32	690.966	1612.29	472.959	478.594	168.741	133.03	900.847	483.317	229.057	298.866	1767.3	1833	731.546	1087.12	2232.28	721.968	766.187	100.416	389.756	405.052	209.179	454.699	357.143	414.234	409.263
P12724	RNASE3	4.13489	10.6081	553.48	101.023	336.512	386.963	23.3339	51.3563	143.625	30.6012	63.2929	11.9985	41.3463	35.3267	27.5003	38.7101	36.9976	4.11813	25.6446	10.1505	5.60719	5.28654	47.7268	181.762	6.09225	103.31	137.73	548.65	56.7685	16.8269	56.931	7.85192	15.138	5.37305	63.1389	25.6129	57.2421	5.28366	5.49141	8.00445	7.74073	13.8311	37.2238	6.44748	20.662	30.4715	6.95889	12.3043
P12814;P12814-3	ACTN1	5.62371	4.88229	4.54892	12.5539	12.7822	21.609	133.775	7.78122	5.44646	3.64759	10.5387	11.1107	29.1294	6.21458	13.4643	15.5407	18.8498	99.8957	2.92311	76.7234	6.03268	9.33427	14.1023	11.3771	11.6671	5.76995	8.66728	4.66868	3.73474	9.53521	5.7196	4.04994	4.14854	13.2716	25.0716	20.7353	6.48736	45.5958	10.1993	12.2996	3.38447	6.74625	6.27054	4.50827	4.61971	4.59737	4.10497	5.2303
P12830;P12830-2	CDH1	161.026	145.191	39.2121	132.093	54.3	23.6154	14.0398	82.2355	120.812	152.388	63.2386	29.764	23.6002	180.904	120.009	60.9693	29.1899	12.5819	116.954	15.7734	9.67831	118.732	152.746	61.4235	19.8269	65.0778	30.987	176.801	36.3759	57.9835	66.3999	62.8191	33.9682	82.0463	87.3334	32.0568	15.3914	10.2024	20.1112	10.8706	37.5376	84.3881	13.0215	45.8715	36.5293	41.36	20.1238	28.5759
P13489	RNH1	8.27512	61.712	25.9093	46.805	29.9451	39.7588	25.5245	13.9425	32.3964	18.4054	20.6356	10.5342	15.0271	10.4148	49.6579	55.0567	8.78299	11.7866	7.32462	59.2522	6.10433	9.52719	11.0567	4.17077	16.7814	13.852	21.2437	8.8147	30.0128	7.3461	20.0438	8.10168	9.30486	9.1774	6.44892	76.0526	5.51542	4.3277	7.76593	10.5051	18.7375	5.1779	32.3028	9.61268	14.5634	3.10919	9.99047	17.3555
P13639	EEF2	44.2899	117.626	51.7705	56.5811	80.5145	38.437	21.5919	69.2063	48.6883	50.6933	62.5485	45.0074	75.8998	56.7081	106.852	164.214	46.9064	16.2455	42.8379	20.3691	8.48155	33.4119	64.5484	57.1132	73.4866	67.8647	64.3941	42.2967	72.7761	42.9514	26.2293	62.8706	38.7775	50.9021	41.0346	59.3928	27.7539	18.2504	35.729	42.0997	22.5538	18.1787	98.3585	54.7289	36.3372	30.7187	103.729	57.5341
P13646;P13646-3	KRT13	NaN	NaN	NaN	NaN	NaN	NaN	NaN	NaN	NaN	NaN	NaN	NaN	NaN	NaN	NaN	NaN	NaN	NaN	NaN	NaN	NaN	NaN	NaN	NaN	NaN	NaN	NaN	NaN	NaN	NaN	NaN	NaN	NaN	NaN	NaN	NaN	NaN	NaN	NaN	NaN	NaN	NaN	NaN	NaN	NaN	NaN	NaN	NaN
P13647	KRT5	15.5486	17.5745	15.126	21.4212	16.5037	24.7118	20.7388	22.1662	11.6975	22.0937	8.95403	16.8755	19.4913	62.4711	11.9464	150.444	32.7954	16.4047	17.2609	21.1608	22.6427	14.6356	13.9303	23.8105	16.6531	23.0461	14.545	12.694	25.3963	17.2699	12.7183	18.1746	15.3522	21.9333	23.4375	12.4034	17.0415	14.9822	12.043	16.4187	22.7357	21.7825	12.1168	17.2284	18.5438	42.7829	15.7622	17.793
P13671	C6	7.57498	24.4059	23.8126	15.4732	11.2797	7.63654	6.96712	11.8203	89.6115	9.87489	6.16054	9.03575	37.7503	10.9226	14.0831	34.7038	8.78134	7.20653	37.6642	9.90907	8.09483	8.52554	9.01883	13.6139	11.6766	11.8424	6.82454	12.4132	8.81521	6.82779	10.5842	13.6373	6.95849	10.8242	7.44664	35.4591	9.25051	6.93422	8.89027	8.07973	7.3098	12.3798	32.704	9.00005	7.79338	7.9841	6.52525	8.08008
P13727;P13727-2	PRG2	3.61379	4.57807	301.537	6.96581	19.7557	4.08634	5.20045	3.54362	93.8288	71.7387	4.3091	3.41733	45.2677	36.71	15.47	5.99054	5.73287	4.24392	7.81273	5.19125	3.07383	3.58738	2.85143	690.715	6.43149	47.2495	3.67473	691.683	479.561	41.4174	42.8426	26.6624	3.70042	4.25895	6.75326	4.46113	9.23324	3.80206	4.16075	8.44025	6.85698	18.4399	27.9407	6.32819	5.06471	8.68926	3.52714	5.17684
P13796	LCP1	216.431	478.888	471.975	1307.83	740.522	813.397	4281.18	348.157	650.819	267.027	528.385	745.652	1753.52	438.413	1855.05	880.521	192.283	2192.51	169.371	3204.61	880.974	658.22	686.572	565.372	1212.27	369.112	606.052	747.893	322.597	583.59	538.109	217.32	180.879	812.177	1406.42	1486.69	309.656	2695.83	758.481	724.692	93.8773	543.761	680.215	271.937	431.835	230.36	549.257	751.711
P13987;P13987-2	CD59	164.506	23.7849	305.574	68.9889	132.524	209.208	18.8303	61.6118	39.934	250.781	79.4728	70.9929	75.2917	295.349	30.8927	7.00122	29.1088	29.0376	90.3012	37.7093	12.0693	131.838	142.993	81.8179	41.684	72.9022	94.757	141.041	124.149	84.8218	89.4183	436.316	109.442	28.5892	49.0721	90.5157	236.98	13.1082	33.5599	54.3357	34.8985	134.591	17.1885	39.6667	78.3338	69.2947	37.5471	36.5886
P14174	MIF	290.637	94.2	155.02	125.593	73.253	861.891	239.482	89.6506	54.493	1032.88	343.023	106.912	674.216	70.8336	87.3993	398.884	135.907	5025.95	103.076	787.059	83.5109	151.752	491.243	135.953	480.15	95.3021	423.347	1559.09	2017.49	151.102	518.01	65.3761	382.784	238.891	180.076	50.4639	64.4561	2992.64	105.334	76.5942	1166.99	459.349	6.15033	115.412	643.246	644.696	2985.74	299.981
P14550	AKR1A1	42.9673	30.5515	29.609	6.60306	7.66535	6.93475	5.4491	9.93753	7.20122	4.57104	6.75603	5.47965	5.56063	3.38329	15.0108	3.0262	4.94303	8.40108	2.28491	4.19848	7.09063	3.6337	16.8982	4.46851	19.3813	4.65333	10.7947	10.5268	27.5419	8.00178	5.91326	10.1332	5.88999	8.43084	4.19615	4.88562	3.49485	5.73253	6.67172	8.19678	3.17857	5.87708	7.65202	3.94652	7.17848	4.3895	20.1487	7.95317
P14618	PKM	NaN	NaN	NaN	NaN	NaN	NaN	NaN	NaN	NaN	NaN	NaN	NaN	NaN	NaN	NaN	NaN	NaN	NaN	NaN	NaN	NaN	NaN	NaN	NaN	NaN	NaN	NaN	NaN	NaN	NaN	NaN	NaN	NaN	NaN	NaN	NaN	NaN	NaN	NaN	NaN	NaN	NaN	NaN	NaN	NaN	NaN	NaN	NaN
P14780	MMP9	363.818	300.042	266.835	1535.33	1507.69	2575.21	13830.6	848.056	248.69	263.943	1072.08	2779.81	1159.13	371.738	698.915	1772.21	3307.27	14783.6	103.259	7079.09	308.892	473.244	766.814	968.358	1185.48	298.083	944.159	902.68	280.967	840.127	813.462	483.908	211.936	996.701	1634.97	3451.46	619.51	5489.99	2931.78	2831.62	194.181	845.233	637.867	253.329	368.265	316.399	374.051	2144.79
P15153	RAC2	7.20101	6.70683	7.57531	20.8485	54.2263	17.1967	4.75058	44.8579	4.86412	9.10099	54.0701	4.14429	4.03609	7.78184	11.57	47.4711	3.57571	3.0766	4.82117	7.01754	4.38406	9.35795	60.5384	18.6341	68.3078	11.7078	72.0547	7.88106	10.4653	3.85211	12.433	6.06564	4.79697	3.53197	49.9065	17.3442	7.5253	2.80692	3.95716	3.99228	3.44247	5.79866	8.42028	3.91835	10.0403	19.0616	5.0828	6.03732
P15311	EZR	181.128	169.609	214.646	582.613	289.768	631.241	150.098	223.754	384.152	126.757	227.991	213.131	427.984	429.456	261.14	241.498	193.053	70.2847	280.856	264.12	118.287	250.557	166.184	488.384	780.922	206.964	172.818	152.861	493.425	585.224	179.116	256.644	117.835	279.856	342.91	505.927	213.23	164.676	199.058	171.829	47.7814	237.061	279.499	221.075	93.3324	128.555	268.808	179.276
P15515	HTN1	840.326	3.17334	175.74	7572.51	31.4459	727.992	7.50249	14.8758	8.00401	14087.5	246.15	2.26032	88.817	170.664	37.3759	8.64233	8.2706	1436.78	3.55086	458.287	4608.8	4818.68	43285.5	172.747	1228.59	693.624	8692.8	8304.19	2226.47	28.1533	2347.17	81.8452	38596	52.7157	258.229	55.9121	1462.48	1921.91	2.72319	7.37467	14252.1	2797.95	169.453	668.371	2569.97	42832.9	1573.16	30.3893
P15941;P15941-11;P15941-17;P15941-2;P15941-3;P15941-4;P15941-7;P15941-8	MUC1	NaN	NaN	NaN	NaN	NaN	NaN	NaN	NaN	NaN	NaN	NaN	NaN	NaN	NaN	NaN	NaN	NaN	NaN	NaN	NaN	NaN	NaN	NaN	NaN	NaN	NaN	NaN	NaN	NaN	NaN	NaN	NaN	NaN	NaN	NaN	NaN	NaN	NaN	NaN	NaN	NaN	NaN	NaN	NaN	NaN	NaN	NaN	NaN
P16050	ALOX15	7.1293	1.81847	28.4467	6.58776	4.33705	12.9969	3.5041	5.69267	25.5719	4.56154	4.6814	5.90304	5.81707	27.3402	2.28565	6.59918	3.86285	7.2144	8.3174	7.70435	4.56188	5.19726	4.23181	44.6535	4.84839	18.4006	5.48956	10.3673	17.1184	9.79429	3.22905	11.7466	5.49179	7.18893	4.5504	23.5143	14.1394	5.64264	4.84832	9.63854	3.20599	3.24892	22.7874	4.83824	6.04523	4.56459	19.8256	11.7515
P16401	H1-5	205.797	263.916	389.814	399.449	437.566	1183.09	361.582	783.922	115.502	617.48	178.657	178.187	436.794	192.615	297.305	530.368	294.364	222.706	45.4362	653.816	305.531	262.658	1670.61	722.618	287.545	123.553	44.5021	289.641	165.414	1891.25	147.561	304.819	43.183	973.564	1752.38	409.251	294.218	1696.91	194.207	132.218	7.9019	246.04	227.888	182.176	335.547	52.0493	620.712	336.039
P16402	H1-3	50.1448	65.3404	67.7203	59.6207	108.746	256.516	53.8734	203.311	30.4188	126.23	26.7526	38.8632	46.5031	59.3325	50.5488	49.9693	78.2873	29.8901	17.415	81.0657	38.5115	70.2687	344.071	106.476	68.1668	38.8998	20.3838	40.2177	54.9489	462.235	33.2158	81.1086	16.1074	228.614	441.578	81.223	49.7067	87.3816	45.0918	27.8835	10.1105	63.3058	54.227	45.369	48.545	20.2979	114.73	61.6605
P16870;P16870-2	CPE	78.5224	86.4464	51.2913	88.6878	7.94618	7.8688	10.0142	87.7879	59.6352	129.569	10.366	18.6774	10.4807	107.753	142.063	18.2672	10.1094	7.22416	59.7638	4.10928	18.0937	67.1426	90.773	60.0975	120.739	92.5687	53.5288	129.439	97.3418	28.0736	43.0525	72.2235	104.237	59.2396	121.074	22.8856	41.1742	8.15606	6.03944	6.34301	612.267	71.4037	10.3271	294.046	4.71741	194.542	34.0641	133.612
P16949;P16949-2	STMN1	4.78946	7.03403	5.30732	25.9428	6.87956	24.0492	73.4485	3.96138	19.904	12.1591	6.48983	7.92091	20.4628	4.29244	4.65304	5.63361	16.9902	74.7283	4.53542	61.9556	6.05892	7.9716	2.36049	4.39901	25.6771	4.20038	7.37487	8.90075	11.1128	9.6103	11.6143	14.0181	4.06904	3.64225	6.91568	7.61833	6.79223	9.89968	1.41375	4.4736	4.00976	3.09855	4.06048	2.15792	5.39714	5.20179	4.47932	2.62451
P17213	BPI	21.305	89.8132	50.9492	600.611	283.799	853.166	545.707	83.2898	158.667	28.4949	225.226	295.838	600.748	240.743	87.493	44.4679	913.293	44.3664	42.1427	1773.18	51.4506	380.09	45.3976	206.338	80.1925	87.6062	467.41	108.086	14.2972	70.095	65.4748	27.4611	34.9362	177.734	1108.73	682.057	349.973	1387.55	157.92	218.584	9.43578	280.571	69.8232	8.79348	27.7621	23.3546	66.3761	272.656
P17931	LGALS3	97.7362	181.91	66.2761	75.991	116.969	76.7651	23.5023	49.7358	122.387	85.4792	59.3764	106.244	219.864	357.276	54.2971	61.1158	21.6145	21.2654	131.1	17.3367	36.0603	56.2198	49.969	157.307	184.59	93.5837	113.308	70.248	55.4902	105.418	72.9508	85.7448	128.879	142.676	130.631	98.5452	81.3896	24.0879	59.7275	28.6397	52.9199	58.2417	51.3053	78.9634	79.773	194.385	129.539	47.0331
P18065	IGFBP2	84.6789	42.9449	1153.74	43.8892	96.4627	36.3056	16.6614	29.6621	216.13	151.959	16.3058	11.1993	84.7761	4.75936	15.5118	66.6273	16.2685	11.4051	120.674	27.6099	14.4918	62.5527	22.1502	42.3867	129.731	24.6845	49.641	449.995	912.216	83.8251	489.004	159	37.885	38.0157	17.8441	230.394	67.0985	37.4848	18.2523	23.2595	18.2054	93.0055	44.2025	46.9331	127.198	24.8099	1147.81	66.2347
P18206;P18206-2	VCL	57.7136	41.9423	56.401	165.336	87.9373	144.422	1046.57	57.6604	55.3395	29.4356	81.7433	93.8341	189.518	33.148	129.076	98.4874	94.8539	146.377	17.2833	1073.47	56.8619	87.103	72.3144	64.5818	163.287	58.2792	74.6357	88.0226	33.9016	127.001	68.0329	36.4799	21.201	149.297	194.424	194.544	56.291	506.659	97.54	81.8175	17.6045	70.6357	63.5963	35.4424	48.4036	46.982	80.0549	70.3613
P18428	LBP	5.7865	21.4284	6.02302	9.40057	8.13751	4.74285	4.99624	7.13591	13.3283	9.6293	5.38027	14.5336	6.28549	7.51139	9.44294	108.814	4.31041	6.84988	6.45547	7.34643	4.69678	3.90722	5.06311	6.05705	9.72024	5.79231	4.98308	4.58785	8.69322	10.709	4.91297	7.26057	4.46571	10.6249	7.49427	8.43072	7.40614	4.1835	4.26268	7.84538	5.83498	4.05072	36.175	7.1219	6.41625	6.70495	6.31417	11.4336
P18510-2	IL1RN	60.8164	2.06896	2.99263	2.91357	1.77349	3.86921	1.92344	8.98856	2.90204	71.1664	62.0235	6.49079	2.93618	6.14163	8.44252	1.41249	3.25654	2.79679	10.5244	2.14188	8.21573	6.60401	12.2703	3.91732	8.84457	76.4237	28.9782	11.8063	8.94426	8.09052	2.58895	14.2521	9.22588	11.8355	2.80906	2.51919	2.67434	3.2131	5.21548	5.71945	212.831	7.03506	2.2195	15.5863	6.63862	62.4626	17.865	18.4215
P18669	PGAM1	33.8809	19.0908	18.6146	40.3332	34.6905	56.1047	31.4053	33.3303	7.76392	15.015	76.9858	40.4866	35.1841	22.0687	61.937	47.1641	21.1578	15.1584	4.84352	96.9472	3.68663	33.7752	73.4114	29.3867	30.6709	42.4723	42.8308	19.3514	19.5428	31.4159	17.5158	7.72138	22.2709	64.5079	36.7713	72.0148	27.2136	5.4604	39.3153	35.2935	13.3906	42.6579	16.4174	7.90637	17.0806	15.2789	17.2322	16.9479
P19013	KRT4	11.0911	39.9804	25.5133	6.32927	6.0711	8.64719	7.03335	9.06169	9.65197	5.97942	8.67177	17.4336	10.2339	61.95	9.72188	6.80978	335.312	9.35038	117.596	7.47279	7.89118	9.47993	6.46255	19.6252	5.8973	9.76423	19.4123	7.18671	7.53876	42.6052	6.24941	14.3639	9.85479	75.2852	6.40713	8.79523	11.1007	9.5369	12.1248	14.2089	6.47184	11.6805	7.39868	7.13825	10.3769	63.3194	9.72587	8.86286
P19021;P19021-2;P19021-3;P19021-4;P19021-5;P19021-6	PAM	226.911	130.034	162.761	228.463	85.0928	92.535	85.4915	96.2099	293.715	246.067	10.8001	30.6728	103.44	348.092	191.346	30.5968	7.27161	432.132	255.403	200.672	954.47	482.496	228.624	129.245	306.052	96.2593	121.616	328.978	367.472	49.9071	120.195	289.549	425.439	267.02	359.994	169.584	16.0353	482.377	15.9488	16.6872	468.498	182.621	24.593	420.938	68.9025	255.32	413.05	163.939
P19652	ORM2	41.9585	492.694	58.4	25.1414	41.4369	54.184	63.2447	40.936	178.244	34.7565	23.23	48.5784	38.4206	23.477	32.5973	293.202	40.2805	35.2127	79.6402	31.8136	20.0456	31.7975	13.3842	18.3859	15.1131	29.303	24.4791	22.5876	20.5197	118.557	45.0422	36.3188	39.5623	30.807	11.968	15.5655	45.743	27.4112	35.8407	25.5368	28.0644	47.9651	23.5949	29.4959	44.3938	28.3715	33.9954	23.0827
P19823	ITIH2	47.7849	982.286	138.103	35.1799	98.5526	30.2904	45.6534	79.3397	197.956	40.7212	99.1698	205.158	45.577	76.6834	249.489	633.616	23.4984	30.1876	307.584	26.182	26.9215	30.0291	25.2978	47.1357	26.5749	46.3412	29.1338	34.0152	29.9068	76.7147	104.867	24.7309	31.0602	32.462	25.9027	57.9888	100.494	28.7364	213.179	202.706	26.8998	74.5666	967.326	45.1475	78.8246	37.8513	36.7216	36.544
P19827	ITIH1	18.7	342.804	43.2668	25.1034	27.8185	13.7204	16.1504	23.4923	54.2897	27.7052	32.1262	81.3374	23.6588	34.9687	83.8007	221.895	19.7012	13.4379	82.5146	17.942	13.2135	16.6943	14.7817	27.2611	17.0746	30.526	20.8027	14.285	27.7227	19.1884	49.4822	27.7574	15.3049	16.4195	18.1265	17.0896	34.5936	14.0259	86.3036	59.919	24.6748	50.5417	328.396	21.6425	29.5825	18.2305	16.0935	15.2109
P19971;P19971-2	TYMP	68.4478	205.841	55.5658	56.5672	51.9342	39.2735	57.8887	35.2863	93.8695	52.4846	42.5591	36.678	80.1736	19.2512	110.581	149.422	17.9207	17.0102	44.6961	64.5196	16.4413	32.7522	104.797	34.0101	80.6298	59.4842	45.2262	23.9015	58.0275	30.4796	64.1588	41.3901	32.0307	64.9757	20.1861	75.5549	59.2509	27.7682	34.7797	34.5739	40.0201	28.5291	172.501	27.635	74.5206	44.1102	42.8108	21.543
P20061	TCN1	2131.47	537.423	423.692	1281.23	366.107	775.105	611.654	492.849	938.292	2125.94	403.551	273.428	370.617	1454.11	776.372	148.185	273.153	337.04	473.093	379.871	238.355	710.305	567.903	314.643	326.904	1176.47	875.589	1007.76	329.463	434.674	394.22	2862.61	930.231	549.701	1537.89	320.664	994.139	319.819	299.131	241.019	4670.23	627.571	187.927	3806.14	765.924	768.578	445.46	1659.82
P20160	AZU1	6.62872	4.52151	17.2146	10.5014	5.86967	1068.24	7.82645	18.2828	3.81981	10.9084	378.823	13.4957	8.19542	5.02602	5.40624	8.67514	832.8	4.29667	6.49467	7.2204	8.72024	5.12517	130.104	5.82272	8.96548	6.21076	15.0035	5.87267	9.37013	22.5847	6.57776	4.27438	3.86683	10.4779	22.124	4.83435	51.572	3.94782	16.9874	10.1104	7.10098	6.72149	5.33424	6.6923	4.54003	4.18147	5.72473	4.43792
P20591;P20591-2	MX1	8.39231	4.44839	5.96491	4.35385	4.7118	7.42182	5.83182	8.55851	5.59818	5.71753	7.03814	8.87479	17.7294	3.62092	4.82422	5.06266	5.29021	4.79864	3.6877	3.92295	6.6253	8.10043	7.14205	3.42858	6.80239	2.23136	1.34741	6.83707	4.58648	8.56379	10.2104	3.59049	5.50345	2.8426	4.49088	4.565	3.74031	5.35632	6.23388	7.65886	2.96997	6.28987	158.154	7.4782	9.25576	4.10143	8.5985	5.06889
P20700	LMNB1	10.7657	9.1183	8.22298	60.8988	21.0393	32.0336	375.899	8.37095	15.8533	8.76867	10.0843	22.7635	111.231	13.7146	18.9717	38.5239	26.8779	99.9698	14.5209	520.324	7.48603	14.5202	10.5088	15.9086	25.7195	10.9186	11.4219	10.4406	13.552	45.2431	9.7398	11.6842	8.8064	40.0007	36.7078	52.88	17.5733	68.9564	14.1886	12.0884	13.078	9.3801	27.5895	12.2874	15.577	16.3958	13.8374	12.2995
P20930	FLG	41.3853	4.78482	9.0679	6.04007	9.9396	11.3017	9.26483	33.2276	8.37375	14.7067	5.99666	13.0215	5.69694	7.18528	3.75749	9.79533	28.889	3.94531	5.11353	4.3423	7.85888	5.69465	7.67071	4.74885	8.91449	33.8546	6.35236	7.57191	4.689	6.05627	8.45529	4.58951	7.53809	22.1996	4.4748	4.02305	4.48312	7.20301	7.13802	7.0489	6.83683	7.83545	3.92256	5.38705	4.39072	3.95252	7.08839	3.38106
P21217;P51993;P51993-2;Q11128	FUT3;FUT6;FUT6;FUT5	60.5463	21.6315	25.6508	5.56864	27.456	48.6057	15.5189	23.6237	51.6005	44.8951	23.6386	7.12454	16.9492	40.4585	12.3515	5.762	7.58763	18.3244	29.4599	12.5828	31.7466	27.7943	24.71	80.2188	18.8275	27.5587	14.4961	6.13187	17.2857	10.9442	19.9434	26.8928	59.375	5.60384	38.6481	73.0089	10.8248	4.9882	4.97863	4.60731	28.8716	6.21612	4.02138	83.0405	3.91749	20.9883	9.49072	22.7606
P21333;P21333-2	FLNA	24.6128	24.2536	30.8177	64.8784	49.873	113.792	448.063	31.6961	24.3846	17.0275	74.4606	103.772	191.174	23.0301	37.9733	123.982	329.519	517.504	17.4229	510.868	20.2413	56.4281	81.5795	57.8267	74.1699	30.4556	81.3848	19.0544	28.3789	83.3448	48.9593	14.7717	16.3636	123.367	94.6518	140.858	54.4186	149.139	67.9839	81.3361	13.6258	45.3925	32.9439	16.1998	16.6079	18.3811	13.7833	19.1059
P22061;P22061-2	PCMT1	5.54858	6.80395	6.11274	3.36943	18.9065	6.27412	20.6537	3.27066	9.24092	3.05734	6.61615	20.317	16.7169	4.05145	25.2643	37.9669	8.80218	8.77369	2.00154	31.7287	6.78949	5.50803	16.1892	15.2622	23.1535	3.12068	5.64213	6.77011	3.19852	8.35668	6.17554	3.50366	7.65008	8.04445	3.26662	49.7885	2.53203	7.86021	10.3015	5.49714	4.46596	6.13775	18.5653	4.12156	3.29865	4.20307	5.41552	21.3405
P22079	LPO	77.3919	28.1489	22.4261	105.757	19.6403	20.8906	19.0305	28.5394	69.4034	172.88	38.0829	13.4528	22.5211	77.9981	69.4674	10.2327	15.1603	18.8885	13.7539	21.9641	147.83	141.13	253.603	31.5786	62.0382	57.2363	30.6001	83.8674	39.0217	27.0158	42.4093	205.932	176.844	33.4095	520.1	20.1812	56.0384	21.307	12.0016	11.9754	185.662	42.8198	20.129	226.591	41.275	188.102	33.7998	73.1005
P22314;P22314-2	UBA1	25.6584	39.9108	18.2743	40.1333	17.9486	17.7406	33.7135	23.9129	16.6244	13.8174	45.4434	25.4357	22.0206	18.9162	59.7287	97.1371	20.0088	15.2472	12.7427	14.1979	9.99323	22.8831	54.1678	34.2999	58.4311	18.0133	25.7172	10.4667	29.9645	24.3859	17.5632	18.3241	20.5606	53.5235	35.9445	61.1818	24.4561	18.3781	33.1436	24.334	12.4228	13.6275	45.4444	23.8076	21.5828	11.0338	12.4283	32.6269
P22626;P22626-2	HNRNPA2B1	31.1033	172.244	120.319	326.307	295.225	47.2268	69.2937	209.501	37.5247	63.2127	140.953	87.1254	168.024	108.675	309.405	385.263	7.78348	3.2615	7.70285	8.46342	3.17902	110.506	39.9002	208.252	215.84	175.813	57.6418	195.916	182.258	168.96	46.8797	114.726	18.2096	65.6423	85.84	286.974	63.2642	3.64054	85.554	69.3815	6.40745	54.8607	331.609	22.8353	51.7009	53.3751	429.449	53.0082
P22894	MMP8	54.7457	75.1306	100.729	565.867	181.248	655.645	4498.49	155.44	92.8538	37.6375	70.4918	313.62	459.436	52.4004	345.339	621.541	226.594	1119.67	44.7706	2299.83	131.764	190.055	97.946	144.527	349.281	116.347	76.3127	220.305	73.6488	130.573	79.7887	62.8221	59.052	179.204	85.5398	460.675	99.9904	1220.05	407.663	300.306	38.8433	173.651	81.3315	44.4342	93.2405	48.3207	91.2653	406.67
P23083	IGHV1-2	20.2139	199.058	50.0246	4.98571	20.6139	34.3036	5.15447	10.1127	19.1893	32.988	15.2515	86.8774	15.4044	28.2532	6.72543	27.5546	4.61604	8.93458	19.598	11.8669	17.5846	59.7083	58.5676	46.6207	10.5524	26.6374	16.821	15.3643	47.3135	18.6873	48.8152	44.4989	75.809	55.4024	29.0701	12.8963	31.377	10.1805	88.4464	86.808	20.2786	6.08382	10.407	21.6406	21.2626	73.6039	6.79441	34.74
P23141;P23141-2;P23141-3	CES1	8.73953	4.31291	20.1872	7.39269	14.5055	6.85382	8.07697	26.3072	9.60648	8.7284	19.0495	7.80001	7.75797	18.0172	4.84353	7.78616	7.64086	6.75918	28.1789	4.53996	76.6445	4.56147	7.67101	15.5174	7.14161	8.16098	6.64252	7.4743	6.90574	6.53191	6.36865	5.79288	7.58184	17.7147	6.62907	3.96198	3.43541	3.93688	9.32213	6.89802	9.09968	5.90885	7.71114	8.61527	3.20184	51.1175	4.58561	4.11783
P23280	CA6	NaN	NaN	NaN	NaN	NaN	NaN	NaN	NaN	NaN	NaN	NaN	NaN	NaN	NaN	NaN	NaN	NaN	NaN	NaN	NaN	NaN	NaN	NaN	NaN	NaN	NaN	NaN	NaN	NaN	NaN	NaN	NaN	NaN	NaN	NaN	NaN	NaN	NaN	NaN	NaN	NaN	NaN	NaN	NaN	NaN	NaN	NaN	NaN
P23280-2	CA6	8.81664	3.85868	2.87765	1129.23	7.63663	24.1609	6.16999	4.20427	3.06616	162.452	243.933	5.19174	4.11435	120.158	69.7515	4.25831	210.888	3.57704	4.65464	4.37551	206.768	2130.66	674.749	209.816	38.8134	26.4419	16.3187	178.832	32.7528	4.20167	166.548	49.9669	78.1809	2435.65	3267.63	3.76011	20.3874	3.20461	8.74012	7.11396	1364.58	480.011	57.5229	58.0411	47.5711	287.032	4.18471	103.667
P23284	PPIB	273.849	112.228	254.526	297.183	285.173	231.944	60.7377	346.45	112.466	272.691	242.756	57.46	95.4414	173.685	167.108	28.3959	267.847	28.0804	102.166	74.0458	134.319	800.487	665.066	205.418	159.154	637.224	211.404	143.86	209.754	250.832	106.559	225.869	422.066	250.76	1768.87	103.079	113.267	32.7906	54.3884	42.4051	126.888	97.4368	49.9632	168.714	175.768	669.193	523.626	121.409
P23526;P23526-2	AHCY	21.1422	30.8348	7.92356	24.8323	15.4758	7.03435	51.8345	23.6913	7.63753	30.7241	46.0383	27.3964	10.6692	13.5334	25.1226	162.951	10.0669	10.9575	9.36308	10.266	12.2684	7.4345	30.1914	28.8378	11.6635	9.04559	24.7073	13.8098	9.96224	12.4644	8.22955	11.2457	23.3546	24.3293	8.72119	25.1321	13.4525	5.84909	43.1842	30.0018	13.3675	14.3417	27.8708	27.1157	45.5662	15.4983	16.841	19.9618
P23528	CFL1	725.912	649.952	1466.87	980.186	3147.93	497.277	691.038	1013.3	558.12	1090.91	1535.98	931.024	755.006	2191.71	1896.73	3158.67	329.126	222.879	367.917	716.355	194.614	1199.53	2043.96	1670.63	887.679	1647.24	3293.34	1190.32	1264.44	1143.12	957.671	737.835	644.755	681.114	363.52	5550.91	1420.55	383.344	976.197	918.146	424.14	761.519	2570.31	663.947	1064.33	733.007	959.779	1816.02
P23588;P23588-2	EIF4B	60.8342	50.2292	62.0052	43.9181	19.3337	76.6388	370.14	30.3963	53.1068	6.31112	56.0544	13.6887	111.408	8.36321	33.1965	60.8041	129.643	365.849	2.88088	381.866	182.486	88.1275	2.85572	61.6427	56.2492	39.5315	18.3998	55.4071	49.4117	48.8517	13.1395	42.6657	3.66771	123.883	27.6046	93.2845	26.5466	510.466	4.1545	22.3408	6.86729	56.7256	34.3178	41.7187	19.8779	8.6762	98.7444	45.2741
P24158	PRTN3	104.272	301.068	219.808	890.314	271.711	1007.73	564.237	198.39	299.514	58.1532	687.736	916.58	121.855	233.991	794.678	457.251	379.657	170.52	155.442	377.515	55.639	315.837	125.567	322.842	97.6621	131.249	272.477	97.0234	64.9383	373.888	122.863	96.4219	59.6372	132.037	232.594	895.587	262.686	327.889	848.443	617.105	25.994	110.968	251.305	73.0433	104.454	82.6273	63.0536	230.93
P24821;P24821-4	TNC	4.41043	5.59695	2.0966	23.6886	2.40127	17.6644	2.00024	2.45883	5.20853	13.7086	3.83755	37.9611	16.2628	3.99057	2.0714	52.1065	2.47244	3.02637	3.86371	12.4307	1.68217	5.90804	2.15302	5.72236	13.8994	7.70838	7.15289	56.8918	5.69361	10.453	7.28936	13.6477	4.20922	11.8988	3.01749	7.91372	30.8364	4.46426	45.8479	41.1019	2.60942	5.19476	6.28932	14.0956	9.44436	2.49987	2.21503	6.61587
P25311	AZGP1	70939.6	22047	19887.6	37854.6	13950.1	35223.6	10258.8	22328.6	23106.9	104027	23697.3	7489.01	8461.39	10454.9	25159.2	2173.64	47829.8	50763.1	35543.8	18847.1	313715	71360.7	69394.2	20919.2	37264.6	57551.2	66326	24938.2	41640	27880.3	44712.6	55742.4	156129	29433	171379	5265.41	44631.5	39264.5	7019.52	6080.83	279129	36600.8	1329.85	76059.9	37120.8	199437	38697.1	42476.1
P25774	CTSS	29.5658	63.2416	387.91	274.992	145.381	137.933	42.0968	22.918	197.052	23.3887	29.0978	16.8455	172.725	38.6419	32.1731	8.94014	8.70908	143.309	133.751	168.857	88.9912	29.769	20.9462	44.4359	101.707	25.5364	19.0631	89.0953	246.364	38.5206	63.9716	70.141	31.3938	14.9291	7.37149	146.314	46.4897	146.255	19.944	9.88619	5.41103	33.5218	15.9776	47.3485	41.6276	63.1443	38.5532	75.344
P25788;P25788-2	PSMA3	73.4082	24.6097	66.5005	44.3988	39.2001	206.22	194.374	51.866	50.1803	10.5812	62.1363	31.2899	94.2883	25.3331	45.1802	51.0458	56.1089	793.383	10.0217	462.362	33.2603	17.7327	40.7976	39.8628	64.1602	32.7536	27.8973	16.3135	20.083	104.52	26.8464	24.0628	5.88	114.24	77.5761	61.5575	14.0727	105.233	24.6811	50.6554	8.43829	20.3651	30.8378	22.2071	18.3437	20.4018	30.8171	16.8187
P25815	S100P	568.66	471.587	397.566	473.682	375.071	803.948	2264.59	354.421	304.186	383.925	309.318	308.562	703.42	334.924	466.938	351.947	444.652	520.129	232.026	549.483	360.712	454.137	356.95	446.081	485.632	347.128	661.941	720.648	435.968	520.525	434.716	337.677	408.669	410.852	415.562	436.506	456.746	17707.2	311.106	272.272	217.551	411.849	388.539	376.457	528.202	391.557	687.475	329.56
P26038	MSN	91.1896	275.703	244.994	632.163	323.247	632.6	2539.92	310.788	230.003	107.75	499.357	499.349	524.068	281.185	512.24	339.178	651.658	1258.14	61.8626	3264.04	157.448	311.442	405.981	358.702	554.618	234.644	258.997	322.51	219.813	641.492	246.014	77.2765	69.2889	536.033	1060.54	998.698	187.879	753.719	449.176	467.173	41.2112	205.119	438.834	95.9962	203.813	199.768	249.592	129.3
P26447	S100A4	86.5765	97.1866	127.024	412.563	94.1248	448.813	1818.2	42.1638	42.6113	72.8037	130.015	143.027	636.994	46.6623	452.413	50.9182	491.894	403.282	23.7177	2112.6	379.077	230.713	43.5669	145.029	290.331	42.0467	138.102	142.197	113.073	382.651	140.52	52.4103	45.1224	107.865	137.97	100.46	102.577	1230.09	115.995	116.65	64.4972	91.054	133.613	42.7776	171.566	40.6724	200.252	58.5742
P26583	HMGB2	32.3175	29.5928	51.0793	267.382	188.67	146.548	580.35	87.2285	33.6586	47.2143	184.605	175.708	211.32	59.1838	163.848	143.215	167.143	904.675	31.3524	1347.79	47.5187	98.5386	158.062	90.5112	203.739	57.7326	135.045	71.8079	61.6042	198.491	64.5662	39.098	26.1444	135.337	152.208	598.316	60.5275	95.3197	168.21	171.944	28.8135	115.96	85.8568	42.0696	50.2199	45.9892	44.4156	47.1152
P27169	PON1	20.4729	252.878	71.1588	11.9751	38.9334	6.16516	17.3272	21.7086	53.0505	18.6446	16.0294	280.54	11.1693	6.43612	23.5718	542.233	8.57582	5.04585	13.9674	6.66138	7.4839	6.23949	6.88279	26.8335	8.93186	29.5901	7.0961	5.4327	10.9563	16.8031	19.2647	5.95784	4.12599	19.5186	7.42948	40.657	15.4724	4.14349	192.929	225.38	7.43674	31.7188	226.447	9.24006	10.0824	5.10876	4.19092	4.0942
P27348	YWHAQ	26.7167	46.9083	29.2267	37.5719	27.2958	10.3222	81.3589	45.8145	168.55	3.70725	51.9404	6.85685	24.4574	8.88013	58.1785	649.97	68.88	6.21086	160.708	61.2744	5.29898	6.53181	42.2104	18.6133	18.9261	556.4	13.2287	5.13485	237.143	43.2424	11.5497	152.002	7.12308	6.18893	25.9407	29.7899	8.49747	6.93266	25.2621	38.369	27.1587	162.735	58.6948	21.201	50.9949	167.846	28.9123	33.9093
P27482	CALML3	1051.36	40.2392	14.6852	16.6279	11.352	146.443	21.9841	41.5939	21.2289	312.185	134.905	118.33	203.027	30.6948	102.014	32.1775	1239.51	27.908	72.9003	18.4388	571.123	43.8944	200.692	103.294	247.461	300.242	519.283	305.469	234.723	189.938	27.0769	29.573	556.724	255.196	20.3353	20.0217	57.6831	37.0702	119.999	72.3909	456.096	152.873	22.3191	166.026	217.979	752.511	603.607	77.3211
P27797	CALR	332.791	142.719	118.247	278.888	129.727	208.849	412.31	194.467	290.026	30.916	141.363	24.9019	238.122	18.7619	139.088	207.178	745.605	508.457	53.4428	145.071	10.1819	93.5966	28.1378	113.507	45.0995	113.507	19.6148	30.7126	37.4019	126.547	114.923	8.87844	32.1267	314.832	138.989	89.316	31.5902	22.3599	24.4752	27.9294	7.92967	106.768	17.3033	69.5821	18.2053	20.2001	77.255	34.919
P28325	CST5	295.204	37.3958	92.1472	227.844	15.776	277.212	22.366	135.724	19.7327	5164.48	553.551	17.5554	67.0827	221.399	325.067	26.884	26.1969	13.7956	15.491	19.4094	277.663	1708.45	4782.4	379.59	446.251	923.134	949.338	561.039	341.423	34.1721	216.406	101.04	7216.77	88.3628	1073.32	20.8213	315.132	37.1021	17.0331	22.1128	2379.75	354.208	15.081	543.713	136.255	6484.62	1386.67	120.853
P28799;P28799-3	GRN	118.193	11.8885	38.913	7.24079	26.4861	2.85446	7.11953	3.29163	10.0352	249.569	21.6005	3.41327	3.36357	3.64947	3.95166	6.18053	6.45832	3.93071	16.1906	5.4721	5.42698	86.1146	34.4969	5.35864	28.0856	37.0451	94.3429	79.3408	84.7954	27.3299	41.5472	118.559	105.895	3.91683	12.3669	3.73933	59.7593	4.38753	8.89857	6.2736	204.562	55.0747	7.25	15.3977	86.3747	139.943	19.7623	4.15208
P29373	CRABP2	109.938	7.64548	9.27815	6.36434	6.39725	8.56019	6.54046	11.8209	7.18815	14.3652	11.7496	12.643	9.22808	13.5664	13.8836	6.3539	50.9425	8.00224	7.20587	6.24757	49.562	16.7428	76.5056	10.5443	6.46779	46.9442	29.1586	35.0909	20.6595	48.6105	9.20338	5.60403	19.4181	13.5811	8.10325	6.74114	4.6213	6.26519	12.1175	16.7153	42.0456	40.5177	7.03868	9.80876	6.05106	6.99998	65.7546	63.8714
P29401;P29401-2	TKT	658.372	230.55	649.011	1229.55	728.181	2022.45	3178.76	662.43	504.123	204.1	905.535	465.291	2094.6	410.635	1905.98	746.038	594.554	355.308	237.735	2128.82	226.073	470.177	938.051	942.247	1368.58	700.677	641.318	1094	325.863	341.827	533.985	192.498	297.048	1021.66	1411.18	1167.97	458.83	1653.1	330.711	349.226	233.295	404.789	678.706	364.963	364.121	497.923	372.517	606.81
P29508	SERPINB3	NaN	NaN	NaN	NaN	NaN	NaN	NaN	NaN	NaN	NaN	NaN	NaN	NaN	NaN	NaN	NaN	NaN	NaN	NaN	NaN	NaN	NaN	NaN	NaN	NaN	NaN	NaN	NaN	NaN	NaN	NaN	NaN	NaN	NaN	NaN	NaN	NaN	NaN	NaN	NaN	NaN	NaN	NaN	NaN	NaN	NaN	NaN	NaN
P29966	MARCKS	13.3729	19.5906	13.6646	13.4437	7.10572	17.6585	61.1509	8.97115	6.96486	8.65236	10.6551	9.095	37.3032	10.81	15.1473	30.1475	14.639	79.7212	8.26169	19.9117	7.002	13.3842	7.64468	10.6106	24.3846	6.85035	8.92837	10.6585	9.03732	15.6758	17.0327	3.44911	17.0332	14.7128	10.1601	13.5828	9.23117	103.992	7.44165	7.57795	8.69272	8.44035	11.2956	11.4869	8.35504	9.86027	15.5245	8.68502
P30041	PRDX6	257.425	201.853	356.943	105.679	201.796	86.31	55.9097	211.718	62.3773	146.939	363.879	111.696	123.59	207.747	373.646	196.99	342.389	86.7354	149.991	112.945	252.905	105.242	325.154	182.398	200.88	270.07	299.624	111.628	109.641	78.5518	78.2299	233.666	292.304	116.172	115.095	182.031	94.7888	77.6629	135.741	129.415	348.331	123.602	309.873	173.838	124.999	199.035	109.482	277.805
P30044;P30044-2;P30044-3	PRDX5	52.3277	46.5449	205.717	35.2908	64.1052	16.9152	6.30307	36.0592	33.5413	16.5677	44.1754	35.9914	33.1338	40.2494	65.5472	26.3293	5.35558	6.59508	48.6954	9.8846	5.1973	38.0868	27.5333	44.7365	32.9508	44.0374	61.0732	82.7435	96.6741	43.1276	34.1797	50.4512	12.3407	28.0319	17.3829	56.8936	20.8075	5.38559	34.1633	32.1005	25.1836	18.4371	35.7709	32.6618	17.0466	14.5699	62.5351	39.0574
P30086	PEBP1	641.697	268.217	522.969	169.604	224.374	216.346	584.983	382.904	338.413	831.58	590.061	170.942	462.602	248.182	422.955	157.865	391.467	613.158	125.304	184.238	435.594	204.274	95.3852	267.957	194.492	457.841	144.114	225.872	415.451	451.661	75.5726	134.674	309.276	305.125	170.761	32.2221	56.3264	207.574	21.1443	41.7296	634.895	325.802	31.7129	164.987	55.5351	433.485	308.405	349.9
P30101	PDIA3	195.354	82.616	205.344	105.57	128.048	101.69	57.2634	139.34	133.562	23.7276	112.908	40.784	167.171	108.148	82.9484	214.984	151.905	19.4269	68.7892	53.5733	98.4585	81.7335	89.6752	125.442	73.2991	80.0565	48.4404	140.456	195.642	192.735	128	54.9371	74.0738	212.845	36.6746	100.515	66.3441	49.293	33.2021	23.6502	10.924	121.743	137.04	83.7553	77.8902	18.7446	359.961	89.7532
P30740	SERPINB1	302.518	90.4563	101.795	100.744	165.941	64.1353	234.568	135.247	154.769	112.301	125.295	35.6428	83.9824	115.965	369.237	139.473	103.36	40.1705	39.3047	187.037	47.9048	33.3517	160.289	43.5729	248.787	156.342	72.0062	129.248	102.631	52.7663	81.1197	111.579	139.213	85.1783	143.55	192.224	46.4674	95.0429	30.13	34.6921	193.459	65.9132	194.769	167.451	178.297	145.262	157.031	176.664
P30838	ALDH3A1	503.86	46.9403	523.754	60.5984	554.052	32.3534	15.6026	1008.62	18.5382	42.1812	1232.85	45.5104	21.9007	315.363	64.3325	14.9498	98.8993	15.991	280.416	13.2482	33.1959	78.9318	323.681	182.354	492.549	1298.04	107.244	34.5436	274.025	292.848	17.5982	346.884	202.28	185.64	21.7971	85.2132	28.8498	13.6695	32.6869	55.0999	157.743	55.0689	82.1848	80.6381	128.457	1311.28	2207.1	348.447
P31025	LCN1	11324.5	235.839	113.468	69.9031	60.6359	87.2785	71.6977	113.982	90.6444	2415.68	397.869	122.49	206.93	77.3429	1076	91.9677	178.772	87.828	583.563	100.702	2277.8	422.572	66.9027	201.118	105.882	140.354	4083.21	365.62	933.125	557.125	501.797	4007.5	1912.68	626.515	89.6547	56.9252	2143.81	175.762	81.3062	87.9354	840.397	4067.41	56.2009	1153.81	1722.61	222.387	215.445	105.876
P31146	CORO1A	491.028	526.003	622.833	1224.35	1260.2	1696.45	1278.56	764.423	243.688	560.346	1689.87	1195.49	1505.44	1126.17	1163.51	1246.76	626.472	478.512	173.983	1136.99	396.441	1300.93	1427.56	794.453	1679.87	985.206	2576.07	919.206	667.454	654.783	906.968	371.954	447.727	688.714	899.819	1386.78	1193	701.952	1164.8	1270.38	304.622	995.557	632.714	364.524	506.853	501.972	507.801	884.952
P31151	S100A7	1183.56	54.4137	57.9472	52.0641	51.5981	61.8371	46.6833	126.412	46.1489	105.381	97.3138	64.6661	91.0327	88.9175	40.4532	62.8368	1619.42	51.641	57.832	79.6584	121.818	205.078	162.055	507.984	82.0969	3250.27	1486.49	2017.59	913.069	523.184	174.842	415.292	115.869	60.5781	784.511	67.882	62.9202	52.4217	47.2811	66.7709	1988.56	56.3993	61.6833	50.5765	130.095	95.5919	1105.69	87.6223
P31946;P31946-2	YWHAB	316.725	487.851	390.56	447.168	486.007	207.085	858.414	343.385	206.423	79.6024	428.193	272.48	224.389	194.702	822.765	663.863	185.627	211.499	126.72	480.929	84.5703	216.646	556.447	310.561	182.002	231.205	270.035	283.054	250.455	254.099	209.205	155.51	119.774	392.959	112.96	809.201	143.588	105.992	347.802	263.035	43.0192	156.051	438.428	124.097	294.733	137.476	304.225	422.481
P31947	SFN	21.6461	4.73417	4.55647	3.66545	2.55569	3.53169	3.42187	12.257	2.98455	5.67581	17.2641	9.57564	5.60695	13.2731	12.6844	11.8638	69.0349	3.4811	8.44692	3.27678	5.32706	6.06291	9.20556	4.39323	6.43285	22.5453	15.5741	6.07868	6.57657	18.8862	6.07139	10.3376	9.14079	8.80741	5.81965	3.27835	4.30826	2.98761	7.02178	8.59693	10.5139	11.1268	3.65275	19.4396	15.5237	14.1051	15.4269	12.9999
P31949	S100A11	75.3397	19.2647	51.346	27.6073	39.7455	64.9314	265.661	32.0077	14.3268	105.522	22.3672	27.884	162.712	34.7282	57.5794	86.1485	87.904	314.694	44.8975	138.85	249.37	18.4058	20.6528	38.266	84.0032	22.1977	29.5514	338.023	365.068	166.008	19.4978	37.1451	12.7311	12.11	41.7613	15.9981	11.5995	325.026	17.416	20.5697	25.5315	16.1817	26.6033	31.5869	18.5506	15.3546	533.836	19.1276
P32119	PRDX2	116.86	20.3524	17.8348	12.2211	27.0468	15.3763	20.2671	39.4406	50.4084	35.3937	54.8101	35.4962	23.8445	19.3188	48.5561	36.1707	46.9599	15.7897	14.4545	13.8659	160.594	21.82	33.987	26.6289	26.8584	27.8526	9.23795	46.7158	21.1133	21.2058	19.4544	52.9346	20.3876	96.4733	32.8085	147.642	22.1798	15.1303	52.0527	57.509	22.3584	21.0077	1712.83	20.2581	124.407	45.542	29.2641	25.2949
P32926	DSG3	245.637	38.2228	43.4182	56.6205	43.9882	51.1693	51.0249	106.382	47.5821	224.148	76.5708	61.1235	44.6798	241.716	236.854	53.4753	55.3405	36.708	46.6221	44.1553	64.7598	74.9107	155.336	97.6994	60.9761	253.677	261.993	428.221	117.189	74.0422	73.942	120.749	247.685	99.3764	96.9288	39.7211	47.294	36.6724	49.5671	54.8783	2522.72	134.542	32.0677	203.73	56.4376	240.135	98.6256	178.848
P33241;P33241-3	LSP1	47.4736	26.8884	44.5725	145.732	105.508	78.6747	527.739	23.6679	19.3028	22.1344	46.7361	71.5099	63.6376	20.0705	81.7483	48.2683	40.5345	559.076	16.2808	689.241	11.3659	50.686	26.1171	47.1161	78.5642	20.8556	31.5561	49.8462	36.684	31.8642	60.3712	14.6758	8.55002	38.6464	15.1682	118.102	43.956	447.596	58.9043	55.4133	15.6875	45.2454	23.3771	18.0765	17.44	20.667	13.86	9.8936
P34096	RNASE4	65.3024	45.951	139.056	70.9421	60.4813	14.6918	7.54134	52.94	108.66	152.087	36.1987	13.9268	17.977	20.0709	40.3242	13.7596	7.39622	12.0774	57.4238	11.6024	7.38609	76.241	47.5928	35.4282	36.0243	43.4874	107.83	56.7882	92.7411	19.9769	27.7918	91.7652	64.0102	18.2708	109.375	13.3793	8.92237	8.9465	10.1817	5.36978	18.3616	35.6395	6.96014	41.0889	21.9824	45.6772	40.2642	39.7934
P35247	SFTPD	4.06143	3.82907	2.85557	7.82865	7.23393	4.59251	5.84462	3.98256	1.87283	7.10355	4.84287	3.84063	3.89739	NaN	3.53077	6.73258	6.44299	3.54959	4.61893	4.34194	8.16066	4.03175	7.57021	3.13193	7.22815	3.35772	4.12991	7.9079	7.43157	3.98011	5.38585	2.9907	3.09501	3.56217	7.58979	NaN	2.8709	3.18002	8.67307	7.05938	5.73514	5.419	4.22227	5.29287	3.17657	4.153	3.96404	3.36035
P35579	MYH9	12.8188	9.44571	14.2096	31.3021	27.3101	86.2658	134.28	27.816	11.2771	11.2689	59.4419	35.5644	40.4603	20.5888	12.7569	19.9275	138.279	55.6123	9.61294	249.463	9.44777	16.1053	20.3867	21.2995	48.6461	21.2638	40.8579	10.3111	13.0296	31.5067	14.8832	10.6271	10.2165	33.7519	47.9317	25.4649	22.0079	94.3825	33.921	26.2041	11.8091	13.6512	22.5099	10.3637	8.85589	17.946	8.92289	10.6585
P35858;P35858-2	IGFALS	5.00647	4.19431	5.67936	5.46601	6.05507	4.20199	5.60805	3.79014	7.39964	8.0757	3.7872	7.03408	8.73863	5.84937	5.01938	12.5285	5.60957	5.3637	8.62484	7.98499	4.30003	4.61112	4.2516	6.96533	5.42442	4.21099	3.46851	4.43748	5.10126	5.09009	9.26051	5.67395	4.72147	5.6516	4.13493	3.88534	6.33395	5.15372	5.34428	6.58026	6.92542	6.64368	10.7608	8.53333	6.37766	5.56208	7.05931	5.05918
P36871;P36871-2;P36871-3	PGM1	46.667	13.9128	18.0956	12.2318	5.2979	24.3291	20.1901	11.1864	10.7069	7.9804	25.3595	18.0041	31.537	12.371	56.6085	15.0549	5.47115	24.5925	5.2632	81.6382	30.5712	12.4293	26.31	22.0446	8.04799	10.1673	12.6414	18.11	5.67644	26.1701	9.79564	5.96198	7.91648	36.0133	15.7845	24.9698	6.43661	49.8757	6.0744	12.1208	5.19124	6.19955	10.7084	6.88232	5.66667	6.69849	6.46392	3.29594
P36952	SERPINB5	188.126	30.6511	44.0522	68.1109	41.7603	27.0624	33.1281	130.052	37.5302	252.892	269.078	66.2428	37.3298	204.372	157.611	67.9996	53.0222	26.0843	45.4997	25.4717	117.276	43.4174	175.013	56.4505	41.3011	295.127	182.995	64.0438	78.4845	119.992	56.0831	78.8554	104.79	145.054	59.6266	24.8144	33.0535	25.8548	58.5911	53.0686	421.519	89.6629	61.6223	170.448	119.861	219.899	172.728	501.551
P36955	SERPINF1	117.961	476.792	933.88	1593.65	757.571	252.164	78.7491	317.462	1540.19	136.205	79.5657	122.177	357.968	211.214	277.698	410.834	46.8109	48.2	1269.43	97.1185	83.2317	230.064	103.001	587.974	544.326	243.209	61.799	486.585	1744.52	174.076	495.295	678.902	132.849	175.297	64.1919	1739.14	158.579	101.586	102.775	115.143	78.3952	268.727	341.753	306.126	166.278	182.556	442.765	506.917
P37837	TALDO1	640.065	340.559	477.568	713.823	586.601	900.238	6909.62	865.628	329.777	285.184	1056.86	858.464	1377.19	505.926	1431.75	768.641	4090.66	5518.77	126.979	6016.11	6038.23	752.318	1041.5	659.258	684.248	717.818	553.017	1248.4	279.561	1069.24	515.345	243.049	334.759	1412.53	1386.51	1164.5	325.592	1485.99	856.79	770.398	299.728	532.268	387.366	276.814	448.923	320.863	719.535	597.516
P40121;P40121-2	CAPG	75.6302	157.9	68.8766	129.117	76.6009	69.5266	776.565	61.216	109.198	24.5473	73.283	114.739	275.433	24.7191	156.03	91.9781	67.5225	20.3552	28.999	352.021	24.8068	47.5675	122.947	99.0517	132.726	95.6462	65.3168	87.3363	37.0267	42.177	59.442	13.065	15.5281	212.718	56.4327	242.285	11.9446	256.25	121.741	115.225	26.3712	82.0933	80.3428	21.2739	36.1201	21.2105	139.71	33.4768
P40925;P40925-3	MDH1	8.61896	9.88442	8.65177	7.70075	10.1586	3.88319	2.60635	4.75229	12.3632	3.79065	7.56854	3.85068	2.44912	6.25729	11.1327	19.6188	2.73938	1.38725	5.74891	1.91936	5.50402	4.50812	9.35901	7.7008	6.86746	4.76191	4.11539	4.97602	5.84683	3.8651	3.20283	5.71727	4.1889	5.0624	5.03234	9.25305	3.53678	1.32792	3.89433	3.26243	9.65111	5.37675	6.69955	6.69995	4.65074	6.21395	5.22138	12.7882
P41218	MNDA	37.5952	46.2888	53.9736	103.297	154.082	152.632	92.8998	134.714	30.2704	33.1475	350.525	179.343	85.0665	111.786	82.0726	82.2494	80.2459	30.4091	11.42	84.8763	18.3617	78.8102	385.617	81.8126	139.468	46.2305	157.513	38.6419	32.1027	159.181	75.7198	27.9332	30.3165	76.0001	105.751	176.012	138.163	56.2638	169.819	159.067	19.0499	49.1065	48.8076	30.9287	40.6411	65.7537	40.793	53.2165
P43490	NAMPT	30.5232	52.1787	42.4467	116.263	74.6267	105.094	719.563	45.9472	28.3136	24.4402	85.0311	66.2203	152.456	36.043	99.7248	215.175	39.9784	60.5006	24.5701	580.565	16.1743	56.862	91.0874	37.9709	146.756	38.4569	69.8894	37.5392	28.7161	66.1947	59.7683	22.9401	48.7966	109.452	151.047	215.797	34.0019	225.247	57.8377	55.5487	17.0446	27.6102	70.5055	32.1053	62.7117	32.9543	49.885	43.4537
P43652	AFM	16.2092	189.267	162.531	36.3059	80.1495	22.0903	79.8338	32.1434	411.813	32.9145	54.7481	369.013	156.347	48.366	157.207	308.07	13.5835	17.5154	57.3314	20.7447	19.2504	68.1386	13.1504	37.0519	16.3855	44.7784	18.0804	79.412	25.9204	49.2327	303.627	33.3882	23.301	34.3804	10.7626	101.411	79.0741	15.6078	398.422	393.576	18.1677	69.8816	290.686	30.1257	50.003	21.8745	25.4123	15.2295
P46940	IQGAP1	29.8019	35.9843	47.2359	69.5689	39.03	100.256	387.197	31.9833	22.2546	31.5176	40.6348	37.9226	111.543	36.7089	40.2704	47.519	162.725	612.799	20.7681	651.299	35.6406	38.1594	37.9127	29.6066	52.9308	29.0906	44.7438	32.4468	29.5652	55.6404	36.8577	23.5566	26.2686	75.5894	56.5602	57.3856	19.0762	209.06	36.9786	31.2267	17.9908	27.086	32.2941	18.3098	21.9798	17.637	18.1238	25.6051
P47756-2	CAPZB	21.4634	9.49964	15.4534	44.3519	62.9138	44.8571	419.226	24.9386	15.6894	26.7572	53.7806	43.9887	131.321	29.6956	44.2107	71.3105	36.3822	72.8416	7.29717	480.674	22.3644	29.3384	80.7558	57.051	72.5148	38.1613	32.3861	19.8479	24.811	34.4146	27.1959	10.7819	12.4885	71.8393	88.5726	75.1207	27.1794	194.454	21.5098	26.5597	18.6334	38.6153	12.5449	13.0195	13.7853	10.8622	20.1365	20.8227
P48595	SERPINB10	31.0765	49.9156	141.638	180.729	28.0809	569.306	830.742	65.0262	63.2605	31.1399	128.901	122.063	284.878	45.2108	122.734	47.8195	310.193	402.085	43.6427	3379.3	132.949	71.229	49.7885	206.809	407.897	50.62	50.1314	91.9074	35.2651	51.3527	31.4499	38.4313	105.886	88.8327	212.823	238.106	161.848	1716.83	119.516	90.8914	44.4553	87.3211	47.2727	34.1031	45.9068	29.9309	69.3221	201.163
P49788;P49788-2	RARRES1	106.271	76.0193	87.3894	240.594	64.0745	224.128	17.0194	33.5724	181.324	397.409	51.3075	133.165	138.179	178.352	140.472	31.541	32.9249	21.3639	141.138	18.3964	17.179	236.068	45.8881	120.76	160.851	103.019	57.1451	42.4112	205.975	67.8641	92.5719	286.89	247.891	85.3643	102.322	257.561	235.498	16.5791	108.92	119.763	85.8427	230.958	87.5554	638.345	131.37	68.2934	73.5788	130.962
P49913	CAMP	23.2828	22.7728	33.9229	31.9545	60.3703	458.015	125.727	69.4517	23.0127	28.5207	132.15	322.719	174.208	109.049	42.0493	50.5301	514.769	1587.1	16.6406	549.06	21.1326	86.0099	30.6569	75.4354	44.8635	23.8857	67.8778	88.8254	33.3425	124.923	54.4633	39.3812	37.9577	30.2443	108.53	35.41	111.908	1057.59	331.277	396.062	18.4297	272.067	17.6864	17.2953	20.5443	23.3909	70.5937	16.9934
P50395	GDI2	37.8817	37.0477	67.9218	51.8273	52.8589	81.5479	248.879	41.4583	63.9214	49.6163	53.1454	38.2104	151.587	49.8955	69.8538	49.386	69.8624	40.6738	26.701	147.64	33.246	33.0166	75.8137	49.743	72.0358	44.8404	49.2266	49.42	38.8754	31.2327	27.9203	35.2245	33.6152	67.9783	61.8864	59.818	25.2874	102.641	42.2962	45.6537	29.2571	26.1262	51.9955	31.5127	32.244	38.3617	60.6065	65.5351
P50552	VASP	14.3632	8.20721	5.6254	12.9724	18.8263	28.5062	124.65	12.666	8.05659	8.82871	13.9677	15.792	25.012	15.8813	17.767	11.9441	7.91397	12.1436	8.00451	187.092	8.75069	10.7969	13.5868	10.9946	11.8421	6.99446	12.9221	8.3699	7.75206	10.7843	10.1514	8.523	7.83944	12.7892	12.703	16.355	11.2957	24.0069	12.7012	16.2661	6.60012	7.02255	11.5748	6.53036	12.1291	7.54431	6.57705	8.07018
P50995;P50995-2	ANXA11	53.0696	6.09756	20.5203	46.1995	81.0873	299.237	39.7761	27.5295	30.9502	12.702	113.162	46.2217	54.8453	69.7126	5.91728	8.61064	168.827	81.1316	16.5393	194.286	5.95663	19.6795	84.6574	47.2014	119.491	75.9223	39.9525	6.14703	26.3725	33.3685	15.6196	15.653	26.1862	46.6458	86.5575	19.8932	75.1624	16.7586	57.8919	58.3588	9.4694	12.2706	38.1153	5.72997	9.82609	25.4788	16.9664	15.9896
P51858;P51858-2;P51858-3	HDGF	3.41051	4.85094	3.61764	14.2566	25.242	51.5613	156.977	13.2423	4.55624	5.96507	13.1809	14.6646	25.5834	7.90464	18.5301	7.98962	98.7473	105.265	5.85159	119.594	3.25704	7.8146	21.9638	8.34808	13.6397	10.1713	13.2181	12.1169	6.24053	3.34222	5.61633	7.97164	3.92098	4.51281	6.37338	8.70981	8.86788	52.9281	3.46155	14.1014	7.26568	4.55051	7.40521	6.70538	8.46707	5.26131	3.32873	4.25712
P51884	LUM	9.85256	325.042	44.3098	14.1394	77.991	10.2539	11.8046	17.871	322.986	28.6193	8.13899	140.463	93.8967	33.2989	112.665	1099.47	10.5042	8.05348	167.296	6.56091	8.75075	15.0681	78.2139	20.4898	10.7006	7.99813	9.30523	11.1626	25.7219	27.7757	468.866	38.3222	154.649	15.8571	8.80297	109.835	24.2326	8.48271	120.227	166.002	12.0878	18.1092	231.79	42.201	63.2905	21.7494	24.4435	32.2852
P52209;P52209-2	PGD	314.21	248.174	227.284	350.926	357.608	206.841	1483.67	331.976	172.91	160.572	734.425	502.052	544.116	448.988	595.622	586.712	827.99	466.19	145.127	720.995	242.599	369.561	452.502	557.184	359.844	352.021	407.252	443.207	236.472	387.106	175.942	205.477	254.023	647.325	415.505	603.36	227.494	253.557	374.306	447.314	473.759	256.875	331.858	364.594	251.571	231.409	213.946	349.898
P52565	ARHGDIA	59.4321	96.5884	124.483	238.343	87.1636	88.173	2775.2	59.0318	33.6832	34.5739	104.051	141.811	406.702	77.2547	162.753	107.604	203.364	3071.2	41.9906	2809.03	204.814	219.59	140.548	74.1016	155.091	95.7398	169.344	246.683	54.8642	219.832	65.7629	34.3499	54.9833	188.936	387.621	278.224	77.6224	1147.55	64.3091	88.2793	25.0678	62.508	118.101	34.0792	170.024	44.5362	98.2506	140.815
P52566	ARHGDIB	403.674	361.352	876.143	1734.59	1301.65	1594.52	8331.07	852.927	391.8	529.863	1171.86	1249.22	2589.42	703.644	1931.91	1090.01	966.241	7662.81	333.985	13252.7	853.213	524.941	1463.67	887.392	1964.36	689.806	1142.78	1441.35	656.558	829.476	963.285	295.5	308.234	1449.88	2139.5	2325.7	718.468	6078.65	1328.51	1026.66	179.307	623.628	909.32	400.66	563.182	953.265	620.466	689.574
P52790	HK3	8.14914	16.4056	16.5765	24.2496	32.9241	22.5095	23.6932	19.0679	14.3756	13.7578	40.7691	39.8987	36.6232	25.4667	37.7733	59.2872	41.4072	69.8909	10.5509	89.4571	15.7785	26.2473	42.1809	24.0091	21.9435	21.1272	65.5733	15.8239	11.4522	17.0499	16.8546	8.71917	10.0314	20.9021	19.3566	102.587	36.0379	11.8142	36.4898	32.7226	10.9104	17.5556	21.7353	21.2294	21.7507	15.4839	10.1253	16.851
P52907	CAPZA1	58.4697	147.934	121.903	97.4663	130.552	64.9148	370.847	72.8148	59.0323	43.7066	160.951	178.065	87.0767	58.7182	181.674	290.485	108.616	16.8226	39.0534	181.858	6.62983	135.248	244.916	168.855	105.733	76.077	146.301	73.6107	48.3799	87.4783	76.6308	36.4141	42.8004	220.868	207.614	390.218	67.7686	32.1349	204.715	164.014	27.5787	35.2885	133.826	104.173	81.5569	75.7537	58.9326	99.5762
P53634	CTSC	51.6591	48.8233	1106.68	262.305	736.11	52.2094	24.2692	154.804	71.9812	56.0625	40.5506	17.3888	33.067	54.6058	38.1033	23.5853	20.399	24.9598	414.007	21.2939	25.5849	39.6062	54.0657	250.739	313.775	163.257	30.3682	170.981	857.347	29.0409	102.375	79.6221	58.6793	47.1539	31.2211	156.828	30.2888	27.5186	22.925	34.2909	35.8552	34.4211	39.6651	47.6055	16.7764	113.997	171.694	73.4425
P54108;P54108-2;P54108-3	CRISP3	568.337	70.9192	144.935	88.2966	144.877	1717.47	104.881	312.544	62.5095	1760.28	350.625	93.7244	75.4803	193.832	65.2778	51.5033	908.531	103.692	57.7816	105.357	949.877	121.858	2934.59	98.9314	60.7294	298.691	1389.83	189.663	91.9643	60.9602	107.217	177.49	566.27	95.8701	475.147	23.9664	199.646	77.8183	76.7049	87.2193	11082.5	234.641	26.4669	54.9211	70.6628	1149.91	99.1169	220.631
P55058;P55058-2;P55058-3	PLTP	421.745	978.953	353.937	1379.46	278.074	209.449	279.71	183.625	680.517	470.828	210.372	141.164	143.42	605.245	530.258	483.326	87.6601	142.573	548.216	159.344	224.67	499.591	271.542	205.387	413.551	207.157	197.989	537.758	345.515	309.1	522.373	1135.98	548.59	467.829	778.181	302.97	129.814	153.06	106.183	97.188	333.241	390.456	280.163	1308.59	252.564	418.298	194.622	286.43
P55072	VCP	6.79138	15.2652	5.76661	8.01481	18.3157	5.61828	15.2291	18.0681	4.35325	3.63227	5.32784	6.71817	6.62034	11.2256	16.2827	40.083	4.00466	6.33906	2.93856	5.18227	5.19181	6.39971	2.97232	8.23185	3.29384	11.3816	3.5628	5.031	3.47195	6.65539	9.00602	5.00094	6.25014	10.2852	3.39957	26.1914	8.98742	7.07577	5.5178	4.49118	3.92337	2.85472	17.6814	4.25121	5.31175	8.38666	20.3704	6.69606
P55259-3	GP2	30.0476	30.6971	5.90712	8.67388	4.12209	5.785	5.88746	5.96405	12.0991	15.0514	15.3252	4.4371	4.51169	271.694	6.11137	6.06249	5.30277	4.6468	4.34404	4.49211	5.42823	29.9152	5.72206	6.13021	7.80052	9.0181	119.15	8.38177	4.29196	18.4758	12.0941	613.275	69.3279	60.5197	104.373	10.0289	2.45939	5.89027	2.62283	3.38983	80.5664	8.18645	12.3409	51.1334	13.383	5.94538	2.68474	5.40163
P55854;P55854-2;P61956;P61956-2;Q6EEV6	SUMO3;SUMO3;SUMO2;SUMO2;SUMO4	52.5485	34.0415	89.8812	96.8511	55.4882	63.3071	51.2083	16.6485	78.6996	47.5874	49.1562	28.8952	117.792	17.1381	77.6915	114.83	9.00943	8.94391	6.61099	51.9644	324.043	15.6266	17.5178	36.8252	101.96	44.9822	32.1725	66.9748	55.9354	60.0007	93.5575	37.745	42.924	44.4717	7.64814	127.199	37.5359	183.962	20.012	26.2662	30.5005	95.9781	18.9877	5.99811	51.0359	5.94411	38.8414	27.0403
P58499;P58499-2;P58499-3	FAM3B	220.807	30.9381	24.1493	59.1744	10.0186	80.0414	4.02604	131.242	24.1409	544.38	59.5271	5.13777	8.52175	156.062	107.404	10.815	4.43822	8.28898	7.13334	50.9405	1286.24	190.769	271.954	45.4495	128.712	258.119	77.6585	172.751	74.4961	87.4748	94.6785	81.1139	641.146	219.861	1021.01	5.94071	108.875	4.91113	17.5261	3.43466	605.35	197.232	24.0932	530.129	6.94566	347.667	156.198	213.082
P59665;P59666	DEFA1;DEFA3	600.294	205.379	924.961	350.125	1319.11	68922.1	557.822	2946.25	113.637	386.289	5246.43	1273.99	982.549	1944.35	141.851	484.518	61803.3	7201.69	300.386	4476.06	4503.01	886.675	31587.4	1083.97	528.684	588.934	15937	223.421	1123.81	1279.78	569.246	613.482	484.46	250.424	5942.41	465.413	1415.39	7182.68	1217.55	1279.15	509.611	1434.12	291.548	42.8929	432.526	5462.01	1030.84	851.658
P59998;P59998-2;P59998-3	ARPC4	164.393	186.205	144.698	369.069	258.188	302.134	974.122	209.529	140.494	98.6621	443.974	206.051	441.802	225.84	562.715	257.233	118.683	177.604	36.1486	1104.19	183.907	218.204	309.617	330.489	414.333	107.039	217.319	156.039	82.4132	222.323	204.004	67.084	104.302	174.148	335.944	288.134	152.088	881.424	134.126	191.917	6.09185	98.3384	234.503	79.0207	85.4931	102.299	162.133	122.905
P60174;P60174-3	TPI1	367.225	147.661	198.74	329.815	209.702	336.248	943.008	258.021	165.752	128.118	282.185	144.109	265.587	88.689	339.769	278.782	211.664	913.366	122.116	633.751	72.2376	240.714	256.433	142.65	258.381	282.638	200.506	317.98	281.277	355.966	169.34	218.266	183.062	261.251	442.726	183.251	123.78	154.988	169.831	180.127	320.008	182.293	112.616	165.673	195.086	257.247	204.856	347.13
P60660;P60660-2	MYL6	40.3492	34.7735	29.2428	51.2529	27.4087	283.747	110.957	21.0866	11.6254	15.4741	79.8287	48.7064	83.7739	10.6161	29.1384	40.1268	109.562	117.87	12.2005	265.827	23.8803	16.054	10.7261	27.0111	116.094	38.209	82.6425	25.1882	45.2873	56.4458	37.4725	20.3729	25.6426	34.3393	16.3347	26.7333	58.4399	270.078	30.6931	33.2528	5.96975	18.4218	13.5648	12.7528	28.9528	32.222	38.7225	8.72123
P60709	ACTB	6312.73	3564.24	7029.38	4052.95	3761.59	4231.48	7479.5	3338.4	2766.24	1822.45	3767.57	2711.79	8989.41	1990.44	6734.53	6430.24	80.6157	3883.7	1649.3	14715.4	77.8959	2418.11	5188.25	2916.08	8785.68	1194.41	5296.08	6878.84	5013.9	4300.27	13170.8	1297.2	2041.18	4502.68	2040.33	10683.9	2261.64	11388.4	2922.71	3113.49	421.257	4308.02	2843.63	1184.4	3619.23	2018.08	4073.17	2642.68
P60866;P60866-2	RPS20	7.85756	4.53569	4.18414	3.56059	9.58736	3.47076	8.65669	11.133	2.60184	14.6499	21.0855	4.74721	3.50023	8.45405	4.18234	15.8778	7.85273	4.20463	14.69	8.38879	4.46332	3.6209	15.3192	6.77714	5.8966	18.7057	21.5152	2.4428	4.60177	9.35041	6.39783	12.2865	6.40247	1.74335	6.6662	4.45292	2.88412	3.60844	6.22263	8.83876	6.35095	2.94141	22.3626	6.26962	5.01783	8.77044	11.4063	19.4244
P60900;P60900-2	PSMA6	83.6926	56.4718	56.4354	52.9492	40.471	158.869	105.149	53.401	59.2147	6.21027	64.7503	29.5589	53.5939	15.4399	52.4624	77.8806	5.12182	388.238	25.3091	29.7336	5.11894	47.14	58.267	75.4133	63.9318	35.5435	46.6445	41.0564	40.5686	61.7378	37.028	20.0553	35.8254	184.915	87.1907	65.8316	30.435	4.13848	54.5737	33.9682	16.313	29.162	81.1848	18.7013	36.4645	82.2551	22.8666	35.3029
P60953	CDC42	11.3757	14.3073	9.51742	20.7278	8.41862	14.3854	5.95184	24.6977	29.1996	5.12433	21.2098	12.5208	8.87368	22.2351	15.7743	26.76	5.08881	8.89523	10.9874	10.8418	5.96743	9.46836	13.2582	43.5801	35.755	8.63955	13.4984	12.6646	31.7128	9.81998	7.40928	15.7167	5.16959	7.04659	7.39001	150.783	13.8483	4.94634	4.28299	4.90635	8.55665	19.5607	17.9235	34.2704	14.4514	12.1794	21.2411	19.3758
P61088;Q5JXB2	UBE2N;UBE2NL	34.7145	50.2717	61.1358	114.726	114.511	94.2269	251.816	69.4584	39.3941	91.6249	62.451	61.5344	171.173	73.5299	81.5454	62.0563	53.0405	90.2548	17.4928	382.731	80.125	48.2202	70.8872	68.874	43.2488	86.5673	79.075	77.8886	35.0322	99.8244	31.0292	22.1533	22.1288	88.7074	102.317	93.8908	6.48741	109.106	21.9771	39.4474	5.29569	14.1303	53.3751	10.6853	17.0764	35.3073	67.7817	73.7746
P61158	ACTR3	37.5633	17.6439	55.8788	32.0489	62.4092	97.1557	252	48.0001	25.8047	24.268	118.867	48.8844	97.0438	38.0733	32.1573	25.4351	67.9304	33.3203	9.41904	529.793	19.0013	34.1979	107.514	17.2736	50.8667	38.4728	152.84	20.245	18.2552	38.8995	41.6969	8.39184	15.7253	38.5433	14.3088	59.8377	34.8645	79.8642	42.093	61.4413	11.5534	46.4021	16.9888	13.3815	28.0006	33.463	27.4089	33.7699
P61160	ACTR2	9.14579	61.3327	46.5158	82.1823	76.6057	26.7452	155.499	58.0503	40.7079	11.7796	88.9388	38.5372	61.6207	36.1379	58.5804	76.2895	15.0883	21.0704	18.5855	348.564	9.86664	58.0072	114.383	94.2656	68.6866	18.2413	104.171	27.0338	27.4329	37.0306	37.8731	13.2913	32.4992	83.3058	38.4563	122.225	43.3872	41.747	45.2511	79.1627	9.12935	24.3586	47.2384	12.4024	33.8528	21.9642	38.7988	35.453
P61224;P61224-2;P61224-3;P62834	RAP1B;RAP1B;RAP1B;RAP1A	NaN	NaN	NaN	NaN	NaN	NaN	NaN	NaN	NaN	NaN	NaN	NaN	NaN	NaN	NaN	NaN	NaN	NaN	NaN	NaN	NaN	NaN	NaN	NaN	NaN	NaN	NaN	NaN	NaN	NaN	NaN	NaN	NaN	NaN	NaN	NaN	NaN	NaN	NaN	NaN	NaN	NaN	NaN	NaN	NaN	NaN	NaN	NaN
P61586	RHOA	96.838	60.4922	59.5603	132.49	134.122	892.339	674.796	137.722	77.3386	85.4935	56.923	231.243	330.153	126.84	247.958	144.003	57.9649	275.142	80.4933	970.972	906.713	314.599	207.214	70.6915	124.113	69.1432	155.182	201.862	127.837	233.444	44.5393	120.044	10.1752	183.56	55.9399	60.8054	80.2323	275.728	111.875	82.7394	4.65699	133.353	28.1084	24.3834	28.7966	24.7252	26.7251	54.4287
P61916;P61916-2	NPC2	246.669	173.533	736.761	312.142	180.905	700.313	197.696	86.1475	206.85	794.521	43.8832	44.4101	381.788	32.895	86.3671	64.8197	67.9343	490.185	158.535	269.314	223.175	369.045	76.942	65.8836	229.676	96.0425	167.698	572.041	1077.19	239.765	253.166	121.704	253.611	53.7834	84.6087	62.2099	143.795	261.385	17.4107	26.6037	256.483	154.222	8.16743	117.097	157.851	402.007	807.197	231.64
P61981	YWHAG	23.2332	39.9174	31.5693	25.0023	173.132	44.1951	62.3824	51.9411	32.06	14.5465	62.2218	25.1276	17.1061	20.504	41.1325	84.2887	31.8458	14.637	15.3786	22.0591	18.5967	26.0064	53.7402	26.4503	33.2571	24.8972	22.999	22.4149	34.2268	31.436	33.6336	20.1696	18.7667	34.0867	32.5209	45.7819	30.8565	18.5911	22.2329	23.8141	14.7219	42.8773	63.0554	16.9581	59.4762	25.8113	42.9297	22.2569
P62258	YWHAE	27.9916	21.9557	55.4818	28.0576	33.308	20.6163	21.1293	26.6074	36.4805	12.0015	32.4686	16.1195	22.3161	21.7774	39.5436	55.8394	28.4268	3.02284	22.6872	15.2499	2.59358	14.0586	27.5263	28.777	22.2604	21.4461	16.8493	19.1084	35.2475	26.9964	18.1979	28.4549	16.9803	38.1052	18.5	60.8022	13.8311	6.40083	24.7955	22.223	11.4329	15.8403	29.8924	30.6156	34.1905	11.5038	36.8286	39.5699
P62328	TMSB4X	75.1337	119.426	95.5565	59.6901	40.2631	209.869	141.843	45.4541	55.2128	129.909	40.5066	51.3591	299.592	33.8849	208.497	317.644	44.8177	5611.78	39.1065	151.472	306.511	208.94	76.568	114.58	104.762	66.0654	63.4719	1024.9	499.56	177.167	296.598	30.5591	100.462	103.576	67.9984	61.4449	38.8937	1961.5	58.5606	43.7027	33.7011	235.605	39.2458	89.7411	143.761	95.5162	743.612	93.1275
P62805	H4C1	7093.48	11084.2	13318.1	11827.6	9236.81	53320.9	599.008	22764	10284.4	803.846	6502.02	5454.11	2449.74	8664.2	8534.12	10004.5	1801.52	94.4502	3672.82	1984.54	2387.78	5820.71	5338.39	20908.6	9025.59	4871.95	2098.96	594.646	4178.23	35959.3	4748.39	8850.24	1177.83	28263.3	60327.5	12464	13115.2	1485.54	6549.23	4493.67	64.8688	9372.57	4970.56	9643.28	3091.45	2416.5	3253.04	12499
P62937;PPIA_HUMAN	PPIA;	281.026	240.824	137.801	252.576	109.002	450.635	985.506	115.821	74.816	172.502	252.918	154.477	456.282	94.8912	650.719	781.891	185.001	858.944	131.503	903.89	95.7019	146.011	248.484	278.706	224.774	239.778	297.821	286.438	255.967	327.838	150.671	77.9463	162.84	379.325	177.558	88.2058	77.2444	340.353	59.5388	76.1004	448.704	272.659	62.7678	145.888	197.361	135.941	369.613	232.152
P62942	FKBP1A	24.1071	32.5586	45.0307	36.5475	28.9038	262.68	34.7481	46.1127	6.62533	112.035	89.1597	20.6353	94.2527	11.1969	154.094	42.0941	61.9265	568.614	15.1501	74.594	3.09251	7.9635	47.5955	22.7843	77.367	9.76236	98.3542	503.063	316.829	30.0413	77.2406	13.8164	41.0584	174.55	51.9333	11.8354	8.01313	1993.94	27.9617	20.0528	27.7679	38.0033	5.9771	11.876	90.7634	65.4856	627.762	25.4462
P63104	YWHAZ	465.401	197.195	229.073	282.112	274.646	158.262	786.232	329.283	174.671	83.6663	404.788	262.836	276.38	204.007	357.687	451.792	896.899	395.192	128.908	642.476	26.3717	202.807	354.928	163.608	242.288	296.327	268.483	163.103	287.621	437.451	139.954	167.752	225.164	341.375	170.48	337.599	125.593	158.635	258.318	271.14	196.652	175.398	198.666	224.495	342.787	173.187	334.04	483.26
P63261	ACTG1	392.675	453.159	398.253	442.158	459.547	235.296	97.6545	245.042	283.264	197.791	397.493	261.017	223.164	529.616	741.258	616.888	45.5588	31.3329	289.774	118.726	80.5648	332.319	343.961	352.554	486.635	276.578	574.375	471.625	332.953	282.293	580.772	194.328	193.305	326.993	247.356	853.854	411.332	162.036	228.7	245.283	128.399	262.986	849.21	312.423	314.247	205.315	314.31	377.947
P68032;P68133	ACTC1;ACTA1	NaN	NaN	NaN	NaN	NaN	NaN	NaN	NaN	NaN	NaN	NaN	NaN	NaN	NaN	NaN	NaN	NaN	NaN	NaN	NaN	NaN	NaN	NaN	NaN	NaN	NaN	NaN	NaN	NaN	NaN	NaN	NaN	NaN	NaN	NaN	NaN	NaN	NaN	NaN	NaN	NaN	NaN	NaN	NaN	NaN	NaN	NaN	NaN
P68104;Q5VTE0	EEF1A1;EEF1A1P5	8.02065	37.0157	4.24661	16.5144	52.3923	4.64067	6.0131	33.6302	24.7267	9.0432	18.9301	12.6852	16.9706	33.7922	42.257	53.1035	4.66587	3.8408	23.0695	4.30383	4.22047	15.6262	13.3132	27.7723	8.84864	40.712	6.23007	10.0433	16.5084	18.8062	6.31088	29.7901	7.60522	7.30391	16.6266	19.1749	7.8593	4.79917	8.11401	7.57157	11.096	6.03843	99.5779	14.8153	7.0645	9.69009	14.8595	4.53094
P68363;Q71U36;Q71U36-2	TUBA1B;TUBA1A;TUBA1A	NaN	NaN	NaN	NaN	NaN	NaN	NaN	NaN	NaN	NaN	NaN	NaN	NaN	NaN	NaN	NaN	NaN	NaN	NaN	NaN	NaN	NaN	NaN	NaN	NaN	NaN	NaN	NaN	NaN	NaN	NaN	NaN	NaN	NaN	NaN	NaN	NaN	NaN	NaN	NaN	NaN	NaN	NaN	NaN	NaN	NaN	NaN	NaN
P68371	TUBB4B	14.0581	55.9011	75.4317	30.6417	76.5151	10.7115	10.2721	35.5949	71.2223	19.3688	13.1791	10.058	13.0719	27.1278	26.1115	38.7769	12.0598	9.08425	69.3461	10.5262	11.9527	11.3797	16.4237	46.8537	26.1806	13.2058	12.6026	16.983	87.7304	11.3105	18.8943	23.257	13.6593	13.1819	9.8698	134.111	12.0996	9.09553	11.0612	11.9733	9.34298	16.7599	98.2337	22.1819	19.573	11.8376	27.5692	24.8114
P80188	LCN2	278.395	512.665	10342.4	5961.6	4177.03	4724.45	9540.5	719.23	2620.31	2801.9	844.352	2662.21	5948.95	233.816	2027.83	932.651	1403.97	12434.4	2244.36	10528.6	770.922	1504.08	530.93	4915.19	5674.49	1767.87	1605.43	3959.14	4978.58	1466.11	3779.55	2224.78	2587.99	1446.45	402.493	6855.52	3363.45	14074.1	2900.71	2265.48	562.44	2682.91	533.772	1718.24	1221.48	4814.58	4063.71	3409.41
P80303;P80303-2	NUCB2	420.532	190.709	404.586	228.812	397.004	43.1107	43.6325	101.226	326.694	591.311	74.0086	40.6291	52.7705	97.1275	204.302	90.1253	38.4408	36.7571	428.511	40.0774	113.532	759.62	104.586	170.034	234.785	364.758	254.105	411.718	434.013	208.166	346.34	382.148	717.228	103.666	296.363	640.912	145.282	65.6791	29.9021	42.682	331.191	409.111	85.8445	806.227	289.57	1082.69	507.807	180.061
P80723	BASP1	103.026	140.464	147.569	423.576	147.083	783.35	1658.78	64.0359	164.514	84.7498	103.988	162.294	261.287	65.9211	209.171	459.557	331.749	1937.88	120.464	1625.88	61.9066	136.484	43.8915	166.149	422.047	108.015	156.853	157.563	327.314	459.357	169.526	63.5054	63.0181	210.935	52.0491	331.592	170.003	1678.92	155.238	172.997	43.8284	152.642	75.1738	103.001	174.226	116.315	186.869	116.027
P80748	IGLV3-21	20.6387	148.575	29.547	32.0285	2.64048	5.89596	6.26033	2.77679	92.1804	35.7858	4.60339	603.117	12.7643	3.62685	3.28987	463.655	2.98048	4.58446	20.146	1.56726	3.44124	77.845	15.1837	52.5919	6.97266	2.9198	7.50737	20.8775	8.51991	8.1738	102.588	26.9233	33.8417	7.35946	11.791	3.53764	5.60732	5.68471	169.346	161.431	67.5799	4.07846	5.22892	19.0001	61.0142	6.58138	4.09899	26.4063
P98088	MUC5AC	2409.61	733.067	14611.1	770.937	18646.3	9006.34	908.888	5022.77	1386.31	1538.75	2360.91	1067.3	1397.92	3366.52	449.296	478.548	1103.06	1548.62	5989.47	5217.08	919.269	5339.56	2007.91	11988.4	1848.68	1234.8	3165.67	3062.63	39612.6	2355.96	1811.69	26620.1	823.134	753.67	601.486	1740.33	1855.31	3770.04	1089.8	995.034	587.218	900.981	1159.72	891.789	1896.76	2119.42	15991	9990.16
PRDX1_HUMAN;Q06830	;PRDX1	325.672	431.513	305.076	126.708	208.811	97.9672	70.0207	216.673	241.793	132.85	274.951	77.8676	206.696	179.081	238.668	231.4	86.4739	6.34155	193.055	48.1167	606.711	69.8378	229.483	133.103	320.49	297.135	161.576	127.316	243.739	279.891	117.853	240.989	146.353	213.212	99.3258	120.328	114.058	63.3819	98.2397	69.5243	157.995	88.6293	345.744	145.484	211.51	475.813	517.127	205.574
Q01469	FABP5	4467.08	351.53	255.015	1086.03	263.414	1815.71	559.594	3095.75	201.721	7182.55	6400.34	1129.14	907.176	1203.3	939.404	185.22	13045.8	220.812	781.888	338.325	47651.4	444.526	6925.48	591.725	927.134	7519.88	5923.35	2044.56	3272.94	2246.14	317.28	1118.94	1116.04	919.06	972.882	191.222	370.927	200.943	1146.45	1181.75	10539.1	1156.79	261.208	1229.9	2636.88	6700.77	2990.96	7542.45
Q01518	CAP1	16.0104	15.8089	16.6277	24.3498	29.4118	20.9589	59.383	14.4309	9.62622	11.6895	28.6921	19.1425	25.1087	22.569	29.2951	16.4718	31.3368	21.1626	5.10289	79.6327	23.3935	21.0166	26.4746	18.4305	29.8819	17.5982	24.4981	20.5976	17.8816	23.6118	14.0957	10.2266	12.2058	17.3218	59.5341	30.6842	10.7015	19.3525	21.9376	20.7194	5.86704	14.5907	15.2196	8.15242	12.358	11.2286	16.9891	17.2805
Q01844;Q01844-2;Q01844-3;Q01844-5;Q01844-6	EWSR1	5.70836	39.4897	46.2402	19.8611	21.0328	53.3177	96.6818	7.80554	32.3748	3.26374	8.00335	12.2755	108.454	5.8123	41.0206	63.4185	3.59835	103.682	5.42157	90.0791	3.06861	16.0839	3.30795	35.9044	30.9578	6.90471	8.09434	27.8608	32.5574	49.9444	24.6188	7.75207	8.09105	43.1317	3.05465	41.2976	8.07555	65.9407	2.88731	3.54732	4.36639	45.5814	37.5829	13.82	19.5724	6.02983	7.76924	5.78962
Q02413	DSG1	118.733	11.131	15.5153	12.0215	15.2797	14.6119	15.184	48.1701	13.8518	61.6401	33.0701	45.4733	20.1599	120.94	84.3786	14.2934	15.2952	12.7701	18.3317	12.5994	17.6788	21.5936	64.6348	96.1884	33.0075	164.743	84.5231	41.9777	22.8058	20.4922	19.2475	48.3229	70.4298	56.6311	54.7468	15.9248	11.8374	14.8303	21.1248	36.0489	540.447	27.7519	12.597	126.742	11.7345	116.53	19.4317	59.6761
Q02487;Q02487-2	DSC2	511.962	9.27201	24.5804	16.3594	8.10016	15.5526	11.0731	78.1459	19.9226	86.8155	56.8439	29.946	30.7449	70.1678	55.5033	10.9988	19.7179	14.5811	14.6205	13.0188	15.4963	29.8137	88.215	25.7792	34.1819	238.579	180.703	83.953	35.085	25.8835	34.999	51.2341	186.447	29.8608	51.7675	8.04256	21.3595	17.6801	36.1797	33.0181	727.652	40.1833	15.7924	57.6043	41.912	279.518	42.4897	85.9981
Q02818	NUCB1	166.893	94.508	282.018	123.336	164.305	69.1518	28.086	40.218	173.021	424.307	24.4951	15.8259	63.8976	39.7671	90.3711	41.0932	18.0427	172.647	216.571	24.7009	75.7057	200.109	41.7637	53.9262	250.458	101.165	183.096	350.107	626.396	89.0284	281.677	156.722	321.013	41.9662	41.8825	188.122	159.944	387.415	22.6855	20.5004	120.352	203.733	41.7594	535.829	113.172	368.003	284.855	80.3112
Q03591	CFHR1	NaN	NaN	NaN	NaN	NaN	NaN	NaN	NaN	NaN	NaN	NaN	NaN	NaN	NaN	NaN	NaN	NaN	NaN	NaN	NaN	NaN	NaN	NaN	NaN	NaN	NaN	NaN	NaN	NaN	NaN	NaN	NaN	NaN	NaN	NaN	NaN	NaN	NaN	NaN	NaN	NaN	NaN	NaN	NaN	NaN	NaN	NaN	NaN
Q04118	PRB3	12835.8	9840.93	4134.83	23977.2	4030.55	4053.1	1996.66	675.131	2775.18	1883.38	2837.88	93.6062	554.063	866.183	5994.64	1517.94	25.0959	18951.1	8389.06	10387.1	41417.5	41353.5	22500.3	1917.65	13813.6	14498.8	26637.6	6354.18	7000.53	4301.18	3248.58	8229.51	62703.9	163.407	328.127	2269.65	3182.61	9208.61	80.2428	75.1343	9496.62	4165.39	1705.22	20769.1	1462.22	12422.1	10370.9	4263.4
Q04917	YWHAH	6.03505	107.03	28.3556	39.6365	63.9236	5.79638	26.2891	11.5265	6.2333	9.23439	12.9311	26.1405	9.42213	36.0516	35.4724	112.617	8.2212	4.63767	23.9055	8.11107	5.38172	19.4692	13.1239	39.0184	22.3289	4.18275	13.9681	4.97931	7.0608	4.01651	7.38175	7.17588	4.65096	46.4355	6.99993	71.2931	6.87209	4.53384	10.1601	14.5146	7.82695	14.2893	20.747	8.22577	5.80959	4.05498	4.19617	9.64189
Q05315	CLC	67.3951	27.9525	770.245	48.7154	37.1455	44.9948	13.4259	55.3992	47.9419	114.455	29.4932	43.5245	25.6755	170.278	123.321	14.2911	12.296	18.4131	20.0009	14.4234	15.8345	82.9065	104.781	97.6806	71.8544	248.23	76.2043	1899.78	247.882	117.324	156.177	17.0704	16.2635	24.5825	41.9229	20.3028	46.7347	19.6934	26.4376	31.4155	14.6067	21.1609	29.388	30.8052	18.6662	23.1917	76.9383	25.5157
Q06033;Q06033-2	ITIH3	10.8089	124.586	9.69221	6.35373	6.23102	7.36519	164.213	23.0603	18.6479	5.98825	5.88811	15.4543	10.7993	6.78452	8.14637	93.3706	5.75295	8.81761	16.3269	8.0987	5.8862	11.0768	5.56306	8.92894	5.68563	7.94468	9.49615	5.5828	5.17382	8.7134	7.3167	7.91302	7.01991	9.86958	5.48609	8.39048	8.74232	10.1154	12.6608	17.4104	5.77687	13.667	61.2896	9.82535	13.9593	8.64871	6.18357	6.24533
Q06323;Q06323-2;Q06323-3	PSME1	7.80949	29.5883	53.446	19.985	28.3114	135.927	217.991	30.9949	46.6197	3.64786	35.5336	38.2827	306.803	4.24852	73.0472	81.1163	2.90793	172.375	3.96291	270.548	7.11974	21.7912	21.8668	25.9057	137.867	15.4752	19.5375	26.1572	16.1858	32.8085	39.6383	10.0073	5.91417	8.39637	3.42551	33.524	4.1129	7.49561	19.8951	5.24215	4.2588	70.4203	38.9861	24.9357	15.9723	4.40752	41.5419	7.92066
Q06828	FMOD	23.0756	35.8617	31.9616	62.2858	31.5961	10.075	21.6892	53.5314	46.5042	92.8577	29.6585	20.704	20.5051	226.609	49.0628	19.6515	13.3793	16.244	115.963	23.2456	41.1898	34.2914	136.102	64.9715	129.224	30.5484	61.9676	90.4396	49.8	22.5484	68.1289	26.5681	121.702	32.109	42.0459	74.1253	40.4274	15.5059	11.4897	15.2156	259.462	28.8831	17.8979	376.05	22.7014	76.2422	117.907	33.6911
Q07654	TFF3	6.0805	9.87422	31.82	17.0019	12.2168	91.0306	7.60738	13.0518	5.2768	125.472	6.4471	6.49992	14.0472	23.7612	9.62241	7.86737	7.49007	461.21	11.0731	15.6758	130.846	8.72528	8.05013	10.1219	19.7742	10.4403	7.34918	502.648	6600.64	6.87805	8.97041	55.3994	6.81327	7.59641	8.8691	8.47261	13.1007	270.759	4.8675	6.83556	19.5641	19.3106	5.93809	7.54825	12.9247	17.8094	4067.89	6.16144
Q08188	TGM3	2971.15	60.7113	116.839	141.221	76.437	141.768	67.546	1778.11	53.2757	579.572	2681.09	825.271	245.471	1252.14	105.495	70.0825	2416.98	56.9897	637.33	62.3513	355.068	210.934	2354	301.255	630.033	1719.18	1217.4	101.354	201.72	392.194	66.3511	837.256	785.945	996.663	301.232	76.8895	153.93	46.9476	752.332	708.991	3286.01	181.394	58.5567	480.424	268.024	2433.1	397.89	359.999
Q08380	LGALS3BP	1515.84	835.152	1216.82	1710.1	1218.96	1480.77	731.649	1059.08	3234.65	3016.38	550.899	374.529	1783.38	1337.3	560.614	360.654	525.065	1078.89	2245.67	833.996	251.236	1187.13	2428.44	1976.51	3650.95	1005.3	945.279	914.639	1377.63	478.234	1354.26	2829.84	1988.7	681.155	2764.03	2658.23	1451.49	1712.94	489.304	451.274	5302.97	1120.2	878.793	3386.72	903.533	2954.55	1198.53	1551.31
Q13228;Q13228-2;Q13228-4	SELENBP1	33.4924	70.4298	399.553	77.259	208.205	26.4299	12.6107	37.5767	151.811	14.4515	14.1614	12.2003	67.8578	22.2667	43.3378	10.932	7.97901	10.9147	88.0903	8.00878	11.7731	24.6775	13.9389	59.3404	15.6848	34.6424	19.5711	13.9024	125.387	36.4907	12.8933	17.351	17.184	10.8793	8.31384	60.1987	21.9244	13.2392	12.2366	9.91281	16.5185	19.7378	247.873	23.7659	68.1006	24.0833	91.696	50.1171
Q13231;Q13231-2;Q13231-3;Q13231-4	CHIT1	73.909	24.0417	59.4375	87.8487	87.7367	135.465	452.132	133.715	154.499	12.6225	61.2928	160.084	61.0956	19.6514	58.3272	96.6083	25.6303	157.021	41.0643	166.618	43.0485	20.2047	55.5101	65.3051	131.697	16.9556	32.7194	17.1879	86.9039	34.9178	59.8224	18.8463	25.2523	31.6857	16.2037	24.6168	32.3872	167.359	139.496	85.8573	21.4813	34.4933	14.3789	18.3697	17.2631	19.2761	41.4661	113.214
Q13404;Q13404-1;Q13404-2;Q13404-7;Q13404-8;Q15819	UBE2V1;UBE2V1;UBE2V1;UBE2V1;UBE2V1;UBE2V2	36.6842	24.6966	41.3544	20.6321	9.61839	3.41656	344.997	8.65249	15.3194	16.1359	35.0472	2.85721	87.2138	19.5939	61.0929	39.9996	4.79322	525.72	30.9962	185.112	334.631	2.99939	24.0292	7.81253	33.4034	7.47723	21.5176	122.429	81.3661	55.586	16.5753	9.57718	35.9719	58.1551	28.1106	17.6151	9.09107	737.157	3.47878	3.18028	8.2012	21.0985	7.14585	21.9818	23.1185	33.15	76.0716	42.9299
Q13421;Q13421-2;Q13421-3;Q13421-4	MSLN	617.045	153.573	358.193	40.6977	171.712	32.8804	24.8705	35.7348	67.5037	1184.27	31.9523	44.3466	27.6697	188.059	56.8678	34.9666	37.7974	30.4977	435.321	26.1	25.7551	171.996	26.5989	63.4662	258.779	45.5524	146.76	1007.99	950.205	65.1071	545.531	1220.68	188.86	104.407	31.6989	142.511	333.712	23.7871	30.4539	28.7487	611.479	42.2578	33.0036	331.205	1243.99	222.252	708.918	320.08
Q13938;Q13938-4	CAPS	20.7991	128.572	528.347	27.5562	343.977	14.2793	5.39818	49.9925	110.175	19.0517	6.09023	9.85629	129.933	9.73595	46.3776	3.81734	6.63083	15.46	125.472	26.6465	10.3574	9.5029	5.90736	38.1571	31.0695	45.9767	9.86628	55.4276	466.039	50.0575	109.2	17.5771	18.2506	11.0378	5.15291	12.541	11.4435	75.8812	12.8392	16.0378	6.89473	47.7299	93.6798	44.2286	23.4126	7.17533	253.538	22.4462
Q14019	COTL1	6.33103	84.6422	333.34	146.209	103.331	186.566	1149.99	40.2997	65.7553	50.4841	72.5254	99.8218	359.273	36.8318	348.898	5.49973	234.602	3227.45	18.5475	2167.76	255.052	93.8994	96.8126	128.663	101.832	23.5559	63.0705	503.185	138.964	153.723	39.1908	57.6197	6.7046	202.947	65.4308	300.835	65.2044	1250	37.9908	78.7486	41.2106	79.3781	2.88153	25.4275	62.201	51.2005	104.9	60.5689
Q14103;Q14103-2;Q14103-3;Q14103-4	HNRNPD	5.16148	34.5229	74.7304	35.2834	74.9977	4.56461	85.9738	25.9453	26.0233	4.85086	46.8523	35.0685	8.43919	26.0308	58.0061	115.88	3.25361	5.52977	5.99601	6.76414	3.39374	8.73919	48.0312	25.7197	59.6915	24.2805	70.2519	3.50222	37.6045	28.6867	38.5332	18.7955	14.1361	24.8349	8.76714	102.032	16.9542	8.70911	29.0932	38.7124	8.93456	36.8941	58.6655	7.15048	6.59925	6.66872	73.1337	14.7711
Q14118	DAG1	45.5423	20.9636	139.291	61.616	14.5439	6.69292	5.25907	4.26239	126.08	47.9102	7.75693	8.00319	11.1488	25.5345	29.5026	17.9464	4.77065	5.32124	42.6042	4.35019	7.34684	45.0888	14.2431	47.7371	76.0364	32.8676	10.4189	100.385	61.1473	23.309	87.5755	59.4199	77.7496	4.20011	15.825	106.771	18.2573	5.93966	6.91278	8.49295	60.9315	27.7008	19.0953	166.114	50.6364	35.2248	18.3662	35.316
Q14508;Q14508-2;Q14508-3	WFDC2	160.566	13.1486	201.497	11.7993	11.3987	3632.79	15.4147	8.29094	12.8915	1489.8	6.24776	9.75057	158.847	14.0722	10.1696	7.46256	9.83262	618.724	11.6356	15.924	239.028	22.5943	139.985	14.7209	26.5132	7.83006	133.452	1930.98	3322.17	46.7112	151.229	40.8972	105.038	8.20016	10.8582	7.26671	21.438	741.237	6.96806	7.05164	213.092	123.8	11.7286	15.971	307.348	123.431	3864.81	49.843
Q14602	ID2B	4.39412	5.07833	3.58905	49.351	7.83089	3.88599	3.05348	3.19454	4.03531	7.97462	53.1841	3.08069	49.5131	140.369	167.803	8.41402	95.9495	4.70766	7.04311	7.49242	7158.31	2051.7	718.97	377.137	61.2689	24.1557	27.8307	135.307	51.6711	32.9959	118.054	75.7005	779.765	270.206	4568.89	3.84696	56.2985	3.22286	3.75088	4.60828	1280.84	549.223	7.70478	55.7894	5.61814	7.83329	51.7658	83.9744
Q14624;Q14624-2;Q14624-3	ITIH4	4.61148	97.967	10.1578	4.96037	4.4217	2.78527	52.8543	11.604	22.3802	4.53907	6.32158	18.1346	8.8258	6.86405	22.015	57.5191	6.24175	2.80901	23.3248	6.04827	2.15639	4.26932	2.78621	7.28836	2.84483	5.39341	3.67357	7.63629	3.4728	10.4777	6.52492	3.66621	2.59814	12.4757	3.60941	7.88575	6.71795	2.59194	12.4946	19.7945	3.25772	20.1676	96.2444	6.76427	10.28	3.10329	2.99402	3.31379
Q14847;Q14847-2;Q14847-3	LASP1	5.96756	8.78236	6.54953	3.62385	3.34856	1.17245	1.77473	5.85167	6.97859	3.28821	7.11574	NaN	5.72653	4.35738	8.09817	3.11649	2.98244	14.3984	3.33753	3.13738	5.8967	5.92395	5.47005	4.60182	3.34588	4.93358	6.06818	1.02055	2.39753	5.84807	1.26176	4.39431	7.09871	8.17019	3.51328	8.55803	4.21829	36.8093	6.26695	5.10094	4.14408	7.96227	3.05091	3.8245	4.66741	3.00086	5.82446	7.70729
Q14974	KPNB1	26.696	33.4004	13.3988	29.694	26.675	27.883	20.1	30.0429	16.3649	14.5354	26.0531	40.3091	31.5265	22.7946	32.2454	53.7246	19.3625	10.2133	9.74424	40.2114	19.3418	32.8494	36.7946	16.9779	38.6139	21.8419	26.7963	18.6886	15.0926	22.6441	11.9481	16.5872	8.97375	27.1778	30.9235	43.2426	19.6169	19.0885	31.0368	28.7622	11.6875	15.6875	21.9031	12	11.8858	14.7947	24.8089	21.1516
Q16270;Q16270-2	IGFBP7	48.308	29.4949	615.986	174.995	55.3511	45.9268	20.6663	19.8228	108.314	20.724	21.9116	16.966	170.261	46.2563	63.2174	60.4349	31.6575	20.7373	111.618	33.5306	20.0861	28.2829	23.2345	84.939	104.83	25.3712	27.1299	226.032	302.294	88.4067	185.973	55.9433	24.7946	17.5698	18.4614	100.585	68.103	22.7006	15.9933	16.6417	31.786	71.8992	12.5646	32.6294	29.4529	13.2819	259.851	39.1074
Q16378	PRR4	3464.75	2490.65	243470	2904.62	7593.83	22145.2	3956.94	4048.71	8854.09	3144.54	1638.54	1227.68	6692.59	1449.01	8845.62	5862.06	963.858	41002.9	80715.1	8290.82	3026.01	63981.1	4221.62	2033.71	606956	13641.7	3765.56	25664.3	2950.28	1083.5	2351.6	45242.1	35054	2100.98	3045.93	5215.1	59359.8	17586	745.997	935.848	119911	1756.63	2307.56	214227	3836.25	27017.4	96542.3	2928.36
Q16610;Q16610-4	ECM1	250.358	77.4221	17.6007	51.3579	14.4969	11.0144	19.1841	18.32	23.2093	19.3917	53.4825	62.3279	25.9755	99.3972	219.319	71.5031	314.903	10.3411	111.892	11.6146	31.5835	71.5146	35.0208	37.772	38.5393	284.994	336.179	223.563	54.1703	163.688	126.354	229.997	500.292	104.54	45.3951	36.9753	102.533	11.7011	44.3413	58.855	299.566	178.092	63.2062	57.0363	53.0816	174.799	141.913	24.2465
Q16651	PRSS8	32.8524	5.9142	8.97508	7.42464	4.95219	4.43732	3.4867	5.47653	31.4988	24.8667	11.1654	6.59796	9.74457	22.0229	15.2762	3.2682	6.64106	3.45271	15.6742	8.68016	3.71243	14.5458	10.7965	16.7039	5.55735	13.6711	13.7132	32.9428	10.7464	8.62174	30.8851	30.5626	42.3256	34.4167	21.3082	17.4673	4.39108	4.04894	4.83896	5.24852	24.3357	16.2204	3.13778	94.593	10.7989	2.3449	10.1131	12.3656
Q16777;Q6FI13	H2AC20;H2AC18	8.35971	9.83048	10.5449	8.18696	8.08214	16.6645	1.47885	16.7501	6.06575	2.35337	5.64632	2.27975	1.4883	6.47496	4.61167	5.41239	3.96207	1.33919	2.95113	1.27991	3.19456	4.18115	4.16543	11.3725	10.2998	4.01773	2.2801	1.91184	6.33234	4.89716	6.68881	8.38999	1.56808	4.31069	23.4537	4.47083	7.26947	1.83676	2.96113	2.58736	0.363413	8.16254	5.108	9.974	3.64539	3.26385	6.22949	5.30612
Q16851;Q16851-2	UGP2	18.1054	41.2327	23.7509	43.4867	51.7325	15.6878	163.534	35.7969	10.0642	9.08464	25.4444	23.4304	43.7696	32.9675	51.0332	236.139	7.76011	12.7574	6.94002	78.7903	6.6497	45.2198	27.797	37.7884	32.5579	15.4603	42.5403	31.0594	11.5514	17.5444	5.78025	20.7843	8.83949	26.4345	69.9426	42.3648	10.0263	14.8179	15.4529	19.0493	12.5379	6.52883	18.7089	9.90724	8.98208	17.3272	11.8574	12.6715
Q32MZ4;Q32MZ4-2;Q32MZ4-3	LRRFIP1	6.03021	8.52676	7.25779	10.2058	10.3559	5.17765	51.2895	5.94427	9.06516	6.92547	6.04674	5.7942	18.5505	10.4899	9.07984	12.79	6.92494	38.0319	7.38876	60.6246	4.73414	6.90507	5.02641	5.73296	8.37253	6.01046	5.8517	4.6494	5.37271	6.9282	11.421	6.50362	6.43812	7.67462	4.89778	25.6745	6.56577	11.0376	5.74664	7.55328	5.47976	5.23738	4.36556	5.20119	5.58447	4.35844	4.45026	5.44074
Q53GD3	SLC44A4	NaN	NaN	NaN	NaN	NaN	NaN	NaN	NaN	NaN	NaN	NaN	NaN	NaN	NaN	NaN	NaN	NaN	NaN	NaN	NaN	NaN	NaN	NaN	NaN	NaN	NaN	NaN	NaN	NaN	NaN	NaN	NaN	NaN	NaN	NaN	NaN	NaN	NaN	NaN	NaN	NaN	NaN	NaN	NaN	NaN	NaN	NaN	NaN
Q5SSJ5;Q5SSJ5-5	HP1BP3	6.80359	2.39026	7.45771	4.13154	6.14152	7.69324	3.08448	5.59229	6.13334	3.74887	8.11264	6.70611	6.52879	4.96783	5.25116	15.4093	3.40027	6.35046	2.93329	8.75248	5.18249	6.38822	4.80752	2.10609	1.34625	5.62476	6.91831	5.02197	3.92199	3.28714	2.84236	5.00994	6.23892	2.3128	4.00548	17.8945	4.80926	6.41028	5.5079	4.48312	3.64215	9.40051	8.51124	3.36128	4.35137	8.37161	6.49734	6.7081
Q5TEC6	H3-2	77.239	119.147	126.632	75.3409	81.4191	468.073	12.17	237.542	84.4475	6.18326	52.0043	29.1394	8.85899	62.2809	54.3749	28.7826	249.102	8.63674	16.697	18.4671	31.529	46.2322	37.7082	76.6015	56.1679	42.9456	24.5407	6.09682	34.3763	71.8001	35.9469	60.6333	5.43778	100.679	507.72	38.2278	92.0513	7.11316	28.9879	27.4456	3.07037	19.8404	41.4823	48.455	13.9867	10.6983	25.989	90.9633
Q6P4A8	PLBD1	21.2783	8.8301	25.7514	29.5031	51.6104	122.234	847.589	5.15645	52.8066	4.70177	9.27669	13.4228	53.9017	6.23056	17.6322	12.6756	500.631	915.502	9.82009	673.385	479.273	35.4198	50.8527	94.4503	16.351	54.488	40.0294	30.8822	4.91888	22.9367	34.5453	6.28337	4.97449	110.269	250.064	44.4555	6.03168	130.203	16.9461	10.6918	15.5905	12.886	7.61694	9.58126	6.67388	6.67496	14.7967	28.3378
Q6P5S2	LEG1	9102.88	11436.9	7851.31	23537.5	7710.44	6323.32	5524.38	9362.96	18068	16741.4	5441.29	1819.83	3199.24	8816.16	10373.5	2606.38	643.581	1413.32	2866.22	1502.22	2405.41	4501.06	15424.4	4691.78	4699.49	14100.2	12483.9	7258.46	6232.17	8582.36	5966.12	10434.2	8403.24	5765.27	13108.2	6152.74	5999.94	6607.26	1754.99	1396.03	38553.8	4500.39	1763.77	17391.9	8370.93	17356.8	4850.96	17277.2
Q6UWP8	SBSN	16.3278	5.43181	4.21485	6.52682	7.0166	5.19168	5.69872	5.49897	4.43586	14.1283	6.40904	5.71413	7.39379	6.6701	4.95023	6.65616	7.95829	4.8937	6.50613	5.81449	5.1378	5.50497	12.8958	6.12024	7.1144	28.1532	8.51615	108.877	42.4252	5.76012	12.8906	5.13386	6.20646	4.75851	7.38985	4.61568	4.90107	4.23565	5.04171	6.27374	28.3208	10.071	4.58686	7.76889	5.82248	8.04821	23.2827	4.35849
Q6UWW0	LCN15	2511.17	21.446	21.1598	78.2632	7.43396	11.7097	10.3782	6.21788	16.4851	814.545	1037.49	937.097	5.92967	47.3167	410.995	10.1047	67.6838	4.26093	6.62513	4.35682	7.35804	54.5886	7.67796	4.34638	14.8899	466.866	89.5911	514.106	22.7175	1371.8	4.94205	654.516	1041.03	944.616	31.5238	21.2282	1582.51	4.96536	757.722	810.595	8.65607	26.3807	3.59714	1553.92	81.3209	3.92972	383.183	985.313
Q6UX06	OLFM4	34.0962	25.3062	39.1327	28.1427	54.2916	1041.55	90.0355	36.9196	26.1948	28.832	47.1617	55.2311	29.7779	30.6452	26.0011	35.4329	47.0433	84.4137	24.399	43.295	44.8142	32.0958	22.6869	97.2561	22.576	88.8189	23.116	18.0787	23.2862	18.7262	25.1597	29.1538	36.2297	22.0094	25.3069	27.972	69.9196	168.305	48.3337	56.4023	81.5765	137.238	26.9977	23.7813	34.2234	28.8247	17.7391	19.9033
Q6UX73;Q6UX73-2	C16orf89	15.3611	10.2847	48.1412	48.5528	17.0781	7.73414	8.45779	8.46079	55.2134	8.45039	7.37774	8.27087	7.07095	8.00235	8.65263	6.94603	3.8535	8.50921	158.486	5.84919	5.82968	7.18597	5.4428	20.0551	4.62729	6.82304	6.23288	5.38142	15.8833	33.5794	5.99108	12.7888	6.37817	6.85343	33.8357	26.9841	5.19422	4.78807	5.28583	4.30236	4.32664	5.50104	3.87021	4.72216	5.11159	3.78274	5.82892	13.3985
Q6UXB3	LYPD2	164.231	6.04323	5.6074	3.20485	3.46833	5.46317	4.29278	6.29988	7.60523	80.0868	5.18074	74.2084	56.6506	36.1037	6.5538	3.7266	3.8941	6.51904	3.85725	5.32941	5.04847	6.22302	3.05671	10.692	3.9159	4.66796	33.6495	55.0083	3.37609	124.857	10.2731	70.8573	16.1064	45.329	3.30571	7.32698	252.352	7.27667	73.2905	77.8063	4.03476	46.1386	11.058	244.645	24.8339	8.15512	6.32932	6.88618
Q6XQN6;Q6XQN6-2;Q6XQN6-3	NAPRT	8.80218	4.00386	2.18059	11.3854	9.9782	5.80416	6.11664	5.51394	5.3375	5.03262	16.0818	2.93246	3.94638	13.1218	12.3265	6.67281	5.54858	4.57519	1.65769	3.74028	6.31679	7.5379	6.80948	9.71747	15.3691	7.70691	8.39231	6.85433	4.44981	8.69524	6.50006	9.36249	5.24718	24.5947	16.9583	13.1164	10.6896	5.10691	5.9436	7.30222	8.9883	10.356	4.44549	3.65854	3.54549	5.63027	2.84117	12.0065
Q7Z5L0	VMO1	213.968	12.3504	180.693	27.0329	27.2215	7.91681	9.98421	8.99161	48.3057	160.217	7.1925	9.06943	4.78244	48.4756	14.6612	9.56058	8.47564	10.6805	138.85	8.56629	9.59154	70.922	7.26755	24.1512	40.1107	30.8156	7.01264	246.741	92.8713	26.7326	21.423	162.999	92.7206	8.99079	11.6188	116.251	46.7875	9.65376	4.61438	10.0893	8.10691	18.8966	27.5349	325.582	43.9533	11.0541	12.7617	57.6481
Q86VR7;Q86VR7-2	VSIG10L	19.286	4.33083	11.6705	7.64531	6.51271	7.74706	7.58097	6.36802	16.8459	28.7217	7.72086	5.93971	6.20596	23.9379	7.92332	5.20548	4.98157	7.6123	4.99339	4.40015	8.89061	16.0063	13.1003	12.1863	6.08689	3.42078	11.1059	16.2975	8.77932	5.80144	5.67626	6.88813	71.4212	21.4567	13.1491	3.94103	2.88133	4.43554	3.82774	6.90081	17.0446	8.24024	3.66157	10.1703	4.54518	3.49035	3.3201	4.20829
Q8IUX8;Q8IUX8-2	EGFL6	34.3716	3.45899	77.1592	82.0174	4.36501	4190.15	133.778	477.92	44.1834	10.4099	6.66705	3.59565	94.0267	301.439	208.318	6.51077	8405.18	2593.33	3.27558	974.826	45914.1	304.297	846.735	40.8197	207.424	47.3259	349.746	208.715	40.6568	186.354	5.30117	68.3536	571.053	144.185	1215.11	2.52205	8.96955	777.669	57.2575	18.4604	12.2512	5.33381	4.56352	10.1766	34.4954	4.48865	676.655	279.661
Q8IWL1;Q8IWL2;Q8IWL2-2	SFTPA2;SFTPA1;SFTPA1	30.8087	357.103	392.662	430.458	1318.05	447.726	106.845	166.691	4982.1	28.0533	195.308	24.2853	118.868	48.1927	33.9784	45.0113	29.5106	27.6377	558.568	44.6707	26.8625	33.7013	27.1998	197.556	2597.99	32.3029	34.7121	55.127	1079.23	25.1573	50.635	193.351	42.3109	60.9474	42.0622	45.575	90.2475	125.663	23.2409	30.5636	27.3837	130.667	234.908	25.8075	21.8893	223.526	116.816	38.6204
Q8IZP0;Q8IZP0-10;Q8IZP0-11;Q8IZP0-12;Q8IZP0-2;Q8IZP0-3;Q8IZP0-4;Q8IZP0-5;Q8IZP0-6;Q8IZP0-7;Q8IZP0-8;Q8IZP0-9	ABI1	6.6041	10.6051	5.18186	11.2073	11.6768	6.00321	61.1736	9.35011	5.73825	11.6984	5.40588	8.13979	60.1466	8.51991	6.96335	5.10226	7.4782	79.4064	7.69242	39.379	4.19206	4.27335	4.723	7.58269	21.9507	7.42001	5.34771	9.40872	9.24977	9.22279	12.595	7.63483	3.94676	15.3219	8.43203	28.0799	6.91901	29.5686	11.435	3.40449	5.12585	3.76518	7.52613	5.61815	6.73497	5.95668	5.64392	3.58351
Q8N4F0	BPIFB2	4092.24	5526.25	1319.94	4843.81	1495.07	1706.79	431.145	3597.44	4159.9	13376.4	2464.03	501.203	458.919	8099.4	6604.93	865.315	743.113	507.111	4878.2	1606.57	1160.64	4303.33	3159.94	2999.57	4493.67	5319.41	5752.19	5075.47	4973.56	2408.2	3393.34	6821.41	8337.7	3182.22	11512.2	1713.59	2692.95	775.413	436.749	337.438	15950.8	4460.79	1947.49	17893.1	6708.05	9174.76	4447.18	4685.47
Q8NBJ4;Q8NBJ4-2	GOLM1	198.924	139.46	162.914	337.604	174.943	94.769	80.0736	107.339	131.626	379.523	60.0912	30.3152	46.1861	54.5643	229.562	53.7745	56.6019	384.776	275.055	53.7945	30.8612	242.083	49.8402	111.265	521.53	233.796	216.68	397.66	541.43	149.187	294.557	268.604	440.993	190.751	56.1926	261.067	131.199	118.073	35.9483	32.2295	444.692	317.471	24.3513	642.673	115.179	549.224	347.403	127.637
Q8NC51;Q8NC51-2;Q8NC51-3;Q8NC51-4	SERBP1	19.1807	3.44458	3.88029	2.915	3.53416	5.42795	6.90784	4.70704	5.17909	12.4529	3.69723	4.5393	5.1035	3.50504	3.17623	18.9658	7.61507	13.0229	NaN	6.14282	5.87382	4.76518	5.14896	2.47895	6.43998	3.89472	8.32277	6.53595	6.29269	8.76624	3.0405	4.04756	8.83768	5.42489	8.97047	5.46071	2.21879	10.8142	5.52679	6.35051	5.15925	4.72249	3.97388	6.23589	2.63616	11.2323	9.08526	3.02292
Q8NFU4	FDCSP	97.749	83.2123	15.3455	430.143	23.6708	3.50667	8.74626	31.5926	79.1053	3461.74	128.235	217.329	412.806	384.127	685.182	47.8195	515.753	277.697	72.5928	5.19642	3029.45	3326.78	351.761	199.955	833.346	340.895	783.969	1786.5	991.174	954.637	316.961	683.721	838.086	425.747	562.818	120.92	1084.63	3.80584	165.943	119.625	1230.36	2136.66	37.9943	4766.66	561.013	113.283	1799.65	146.081
Q8TAX7	MUC7	12099.7	15535	5184.33	20720.2	2656.51	16372.4	8891.82	37559.8	4488.09	76280	8398.26	4484.28	7827.6	9342.39	9428.71	2300.47	12179.7	3303.03	2829.84	2426.41	181134	30700.3	16433.1	812.229	19383.5	33820.4	45033.1	21945.4	2858.88	8150.19	9245.75	8754.94	56679.4	4417.96	65383.1	3711.82	2843.71	1936.94	3814.69	3505.3	136919	23919	2594.29	65833.7	2316.15	75765.6	4095.61	28437.2
Q8TDL5	BPIFB1	8189.75	16587.8	11535.5	28132.6	17044.6	13849.3	915.905	6545.43	21024.6	36767.6	9786.58	5120	2934.38	44436	3498.43	4676.54	857.683	1201.41	73478.8	5871.94	1678.85	18048.3	1954.98	24316.8	18503.1	10127.3	4039.04	14261.3	26019.7	10747.2	8617.7	65544.3	9875.29	6916.05	5919.15	16750	15406	8872.5	5200.41	5833.98	4452.82	7109.61	9294.83	35375.8	13297	9803.71	11294.8	15770.3
Q8WUM4;Q8WUM4-2	PDCD6IP	27.0561	10.769	9.43029	15.0033	12.697	7.14967	7.53997	5.23055	20.9558	20.9784	8.07975	23.4678	15.2378	22.6995	16.1975	21.0103	6.70318	6.8686	23.0875	5.7276	8.58347	47.8529	24.5242	26.7916	24.2974	25.1069	18.5811	26.9983	34.7876	28.071	18.4263	19.6023	50.7044	32.0649	67.7413	45.706	10.4118	4.64923	16.8749	15.4361	10.0835	26.3277	17.1374	46.9969	6.90915	10.2888	20.1112	19.9705
Q8WVQ1;Q8WVQ1-2;Q8WVQ1-3	CANT1	26.9714	7.89874	48.5277	13.4009	18.5918	10.9136	7.72336	12.9309	89.1571	5.64573	15.5401	3.63705	3.64884	5.17771	9.82979	2.26526	26.1616	3.6234	43.5634	2.96218	5.00269	14.243	11.411	59.1842	8.09646	21.0463	12.5003	10.3397	44.8246	3.57301	21.8841	8.30417	36.927	27.9756	12.7615	117.675	48.5658	4.0445	4.70713	5.78312	23.5469	47.3998	3.04613	74.9643	4.47682	27.6332	3.58749	30.7868
Q8WWA0	ITLN1	758.793	6.05128	8.36848	4.30605	4.19287	5.1694	4.82702	6.04774	9.08246	18.6376	5.63498	6.87881	6.13926	7.13753	32.9192	3.72641	4.80526	28.6585	6.20341	6.67617	6.8575	268.131	5.02425	66.7513	8.72615	131.51	11.0813	6.79184	13.3924	9.09515	5.36282	6.59314	17.1542	7.17822	4.21891	5.91716	33.3596	7.77899	4.53035	4.82074	4.63548	33.6618	4.34167	54.6095	6.26322	6.63094	11.187	7.75309
Q8WXI7	MUC16	152.171	184.167	771.824	668.848	566.571	379.182	164.966	221.518	1090.65	949.481	148.82	170.792	319.154	335.985	261.037	89.2479	175.715	276.134	602.635	229.508	175.69	284.111	214.209	417.73	719.276	340.824	252.222	314.747	1661.97	171.936	286.445	1164.47	219.38	173.817	286.251	304.891	231.092	221.153	174.867	182.769	166.915	351.584	192.198	407.014	226.994	216.931	800.517	294.709
Q8WZ42;Q8WZ42-11;Q8WZ42-12;Q8WZ42-13;Q8WZ42-2;Q8WZ42-4;Q8WZ42-5;Q8WZ42-7;Q8WZ42-8	TTN	5.90321	8.89593	6.50342	3.58478	3.31245	6.67512	8.49504	5.78857	7.06883	3.25275	7.03901	5.58228	5.66477	4.31039	8.2029	3.08288	2.95028	8.24662	4.02062	3.17795	7.22343	5.86007	5.54079	4.5522	4.32509	2.93321	6.00274	5.78795	3.40295	7.85466	5.80455	3.29318	7.19051	13.5548	3.4754	4.97713	4.1728	7.38801	6.79667	5.16691	4.19767	5.76904	4.39834	3.87396	3.10049	4.47171	5.76165	7.80696
Q92743	HTRA1	48.877	86.166	15.1453	116.866	34.5347	12.7302	8.32202	21.0462	355.769	178.182	22.6483	13.9952	9.56691	122.317	27.9067	14.7547	8.49487	9.86663	139.903	12.1351	7.92935	105.343	10.6093	46.0874	31.385	41.2724	97.6738	34.3174	23.7898	14.2208	87.7827	189.169	224.739	23.5528	14.8789	59.7401	34.0351	8.53423	15.6338	7.27178	60.1405	37.0234	12.5475	212.51	23.4204	15.904	31.9592	33.1452
Q92820	GGH	15.5319	12.2256	9.22198	16.6336	6.62479	16.1804	18.2677	13.9813	17.7743	4.81821	8.07656	8.86315	12.3466	7.45876	10.9406	7.91446	10.5075	9.02101	10.8438	9.65067	6.91796	10.9337	6.36434	11.7972	6.61599	8.28834	6.25323	6.45862	9.0476	6.91908	8.28108	7.89922	7.7023	16.6943	15.2019	16.628	3.87355	15.0784	6.45093	3.65954	6.31985	15.2807	5.57826	5.91848	3.70037	3.49816	4.78718	3.52013
Q96BQ1	FAM3D	148.558	62.7963	140.954	40.8892	52.1258	35.3665	126.066	24.1699	163.338	271.465	8.37055	6.96987	69.979	67.1424	25.0048	28.9517	7.05276	750.031	138.619	35.0826	11.3635	42.964	20.8887	74.1237	146.109	18.4484	56.7149	197.304	277.937	58.5825	94.5089	87.6422	262.353	48.1773	95.2504	124.895	85.9343	66.8429	6.29674	6.19272	287.585	135.354	4.35004	275.261	75.3353	129.119	241.634	84.129
Q96C19	EFHD2	17.8166	31.7561	45.4651	45.7957	51.2937	8.47789	428.843	8.57969	31.0119	8.87213	14.4974	12.5093	95.585	14.8801	113.614	69.8489	38.2849	262.397	10.9321	240.048	46.8127	28.2884	28.8157	43.4697	118.141	21.7421	51.5064	79.7931	38.5311	46.2568	48.0312	13.0918	13.4363	52.8742	15.1856	94.4028	19.2233	136.762	7.99205	10.4148	8.82453	35.8479	58.1816	12.8232	16.553	25.9837	81.9535	16.1502
Q96CX2	KCTD12	8.58994	37.1041	38.2727	4.45638	30.447	7.59659	34.1173	8.76005	80.7605	4.91127	15.9892	12.0097	77.1847	3.70619	4.71323	14.0763	5.41479	4.68824	27.7022	43.1573	6.47287	8.65317	6.97773	23.1049	11.5168	3.27333	8.4475	29.7354	12.548	8.76545	6.47761	7.64392	5.37683	4.07497	4.59663	11.7682	3.82839	5.23309	11.6384	7.48265	2.90164	6.43798	123.346	3.1441	3.46	4.00707	49.4694	4.95227
Q96DA0	ZG16B	9027.25	9555.57	2703.65	17899.2	4415.75	6058.31	5975.56	11185	12138.9	60752.7	12319.4	4384.86	10729.3	38213.8	22701.2	4154.11	4779.87	4986.26	8716.88	3013.82	59077	43257.5	13718.8	16778.5	19031.7	23782.8	12171	38181.7	3783.86	19151.1	11868.5	31952.9	28039	21000.4	78180.9	7216.74	11830.6	3071.25	3682.9	3987.8	85760.3	21003.1	7510.31	157007	17922.3	24959.6	8700.42	17316.2
Q96DR5	BPIFA2	5620.45	291.117	523.318	2469.17	137.934	1354.57	59.5727	1374.6	40.1674	11343.8	3627.91	259.746	284.98	8626.29	3655.29	77.7225	1288.87	34.8486	82.9415	29.4298	24010.1	15083.9	7771.5	904.68	2596.66	4497.17	3308.6	6994.08	1118.9	776.367	1700.71	2116.83	18985.3	1243.05	14559	58.7411	2329.99	95.6505	295.245	290.423	48397	1801.7	105.817	9591.2	1402.67	60627.2	8876.36	2753.44
Q96G03	PGM2	54.1003	25.0703	45.7938	56.9348	60.6097	82.4334	188.536	56.4379	38.1223	20.0305	68.6235	43.1687	64.9467	44.8678	113.841	47.1371	56.8399	26.8452	25.1047	98.7561	21.7856	31.461	43.275	52.7314	38.698	107.079	46.4661	49.4367	36.5968	41.6833	22.9908	10.9744	32.9217	73.755	63.7133	56.6204	20.7599	59.6799	26.0673	24.4936	91.7444	28.8959	30.1999	29.5852	23.0139	12.0602	41.3813	73.8515
Q96HE7	ERO1A	20.8793	5.45588	3.83117	7.62467	10.0885	3.64153	4.63437	7.84204	7.44386	5.63261	9.57561	11.9229	7.95947	6.78318	22.1457	10.2569	34.4571	4.7623	6.19698	5.82535	22.9605	3.68348	33.1666	16.5091	16.5288	34.6285	3.27472	19.2568	5.89271	17.8637	3.76723	29.8888	4.15241	56.0892	35.5268	8.19461	7.22581	4.26647	6.47066	8.81122	18.5109	6.728	7.34631	31.9023	5.68335	7.74341	10.4889	4.5084
Q96NY7;Q96NY7-2	CLIC6	7.98596	6.91001	5.35104	14.2067	5.99244	10.7724	3.62052	7.83088	5.23835	4.40037	2.99997	7.5518	9.18347	12.4996	6.06357	4.17057	3.99118	7.45408	16.7728	3.24121	4.41519	5.44241	4.09574	8.2318	4.47756	6.60227	8.12061	4.27844	13.621	8.31727	3.33632	10.0788	5.31521	7.42776	4.70158	11.8799	1.93369	5.87316	4.69242	3.81937	3.10291	3.35686	7.25111	2.86362	6.24607	7.13214	5.53537	5.77089
Q96PD5;Q96PD5-2	PGLYRP2	4.94414	42.6253	29.363	9.12926	13.4506	5.35019	6.80888	7.76482	32.2921	8.98115	6.91526	15.0409	19.996	14.7179	13.4314	68.6338	7.05138	5.86823	20.7326	6.24796	4.15193	8.86966	6.88528	2.50497	8.91002	3.00181	3.00372	5.95189	8.17553	5.1493	10.9181	7.38243	4.54891	6.53108	7.02827	8.01372	11.2747	4.56962	8.17767	13.0931	8.09746	11.8459	11.6108	2.70749	8.9222	5.56542	3.08171	3.25414
Q96QR1	SCGB3A1	18.8525	34.5544	264.719	56.6157	1073.57	30.4756	13.2138	52.8716	85.3516	26.0225	15.725	16.9556	77.879	33.4574	15.1238	22.389	10.533	42.4959	42.8664	88.9472	9.8359	12.1243	15.2205	17.1124	26.8218	8.87772	11.8347	72.4328	188.777	22.2685	24.4	23.5528	15.1436	14.6445	6.28492	29.8585	6.10104	59.7424	4.9965	5.90539	15.8414	27.555	4.74868	14.6452	4.84116	138.916	36.9495	19.0543
Q96S96	PEBP4	8.99908	3.27652	4.82217	16.4122	5.05246	5.4159	6.25347	4.34909	20.2751	5.1452	6.74963	2.99806	2.9544	2.5485	4.49894	5.4287	5.6727	4.47509	20.0378	3.65844	6.17858	7.20273	6.66048	3.67647	5.0565	3.42924	8.84986	10.9196	5.7882	5.4503	6.78615	9.65795	15.0819	3.04813	4.81557	4.2572	4.01074	4.99517	2.52936	7.14245	8.79163	6.74463	3.76213	6.60938	6.70893	3.82488	2.90473	4.72711
Q99102;Q99102-10;Q99102-13;Q99102-17	MUC4	NaN	NaN	NaN	NaN	NaN	NaN	NaN	NaN	NaN	NaN	NaN	NaN	NaN	NaN	NaN	NaN	NaN	NaN	NaN	NaN	NaN	NaN	NaN	NaN	NaN	NaN	NaN	NaN	NaN	NaN	NaN	NaN	NaN	NaN	NaN	NaN	NaN	NaN	NaN	NaN	NaN	NaN	NaN	NaN	NaN	NaN	NaN	NaN
Q99536	VAT1	117.381	283.494	144.68	328.196	230.452	220.752	167.701	144.632	140.278	60.5396	240.622	398.092	268.659	214.28	539.661	549.047	80.5795	203.722	78.3474	392.929	95.1516	151.616	159.96	215.694	294.777	125.331	170.29	118.724	73.3619	131.367	149.499	119.041	130.038	410.104	317.234	878.276	120.461	206.921	280.361	360.469	68.3388	135.454	160.633	76.6595	120.65	131.724	164.079	151.967
Q99828;Q99828-2	CIB1	17.093	15.3305	158.848	125.816	151.424	478.766	20.2955	38.3195	157.846	53.9728	31.9735	44.8482	200.753	60.2367	12.2869	15.3837	19.2208	19.6821	77.671	120.714	15.4258	21.9393	22.1478	164.451	412.69	27.2602	13.2245	29.9808	493.808	59.756	106.637	196.932	18.3779	14.5118	17.7148	142.315	120.655	21.0984	58.3166	34.9648	24.1504	87.866	31.1646	39.893	50.4357	35.6461	77.7562	23.7748
Q99935	OPRPN	10.1951	4.12497	5.62007	4.78053	3.93216	6.31934	6.15298	3.79745	6.49047	12.6648	2.23165	3.85985	3.83584	4.40589	3.25661	7.72836	6.3478	4.22523	3.60418	4.02044	6.17412	4.81468	6.39697	4.17708	5.11304	4.73446	11.4058	6.34514	3.96419	3.27582	7.16278	26.106	6.10346	4.21973	9.38666	4.53865	13.9105	6.00342	5.84916	7.03345	9.1648	8.3107	4.14294	11.6115	3.99673	4.7106	3.80556	6.19887
Q9BRF8;Q9BRF8-2;Q9BRF8-3	CPPED1	81.5887	46.7643	166.912	125.663	138.53	112.515	223.626	60.4832	40.1209	26.0255	137.544	63.6944	122.965	46.1588	230.89	66.9463	62.183	300.327	20.9991	218.989	30.4704	62.1718	96.6321	100.747	82.1089	65.9965	55.3601	91.9869	59.8148	26.2778	72.7228	31.9249	65.2279	101.492	56.5302	155.295	28.7394	57.7557	44.2134	31.5767	25.2527	95.7616	58.5227	60.0901	23.9052	47.8987	87.37	52.8678
Q9BRK5;Q9BRK5-3;Q9BRK5-4;Q9BRK5-6	SDF4	69.2715	19.4547	84.3119	18.3883	34.4676	5.73735	7.3016	7.10216	37.8111	53.1925	2.21505	4.79804	2.95197	24.1158	32.3742	8.61809	8.04913	3.02266	32.2775	3.69739	6.20863	28.9906	39.9316	14.7447	47.7364	34.6276	19.5155	75.1365	90.441	2.879	44.6857	8.34095	65.4255	3.03337	12.7849	60.3409	29.9858	8.59558	5.84183	7.17719	4.88378	6.71198	3.78043	101.409	21.7053	53.0217	93.3462	35.1284
Q9BW30	TPPP3	19.2198	14.1939	175.335	15.0218	38.0818	11.7214	7.14304	19.9609	18.9688	6.36516	10.0512	6.15858	30.7435	12.6177	14.5333	6.49803	8.28004	14.1697	22.7691	14.8962	10.5746	9.28041	6.53409	9.3983	32.705	20.9039	19.4426	23.6594	93.2898	16.0331	9.49614	12.7969	9.42195	8.8245	6.02478	30.7146	6.23814	9.25938	10.4997	6.51368	6.34482	14.2886	17.9633	5.65769	13.0249	7.95209	44.763	14.9035
Q9GZZ8	LACRT	10750.8	23.7474	18.0612	31.2435	27.6673	19.8061	66.1343	19.7712	21.0456	570.728	121.065	47.7019	19.327	29.4904	332.994	74.1791	24.2374	19.1038	26.4918	21.4414	14.28	73.3333	23.0482	57.1604	23.8863	490.472	354.764	138.094	29.2339	21.2405	1514.55	75.057	37.7097	18.1645	35.1541	19.9668	2240.33	268.263	15.995	26.4465	22.1994	2069.92	23.084	388.126	3972.49	4183.98	18.3063	18.4591
Q9H254;Q9H254-2;Q9H254-4	SPTBN4	14.8385	27.4196	152.153	766.235	157.737	2617.54	508.266	386.678	63.0924	8.98288	859.624	143.724	375.917	30.5172	97.6326	84.2031	4776.46	48.6474	114.095	1582.13	1038.49	261.187	31.2284	201.461	303.976	42.1976	580.915	6.34359	6.75702	57.6532	109.26	23.3431	574.549	214.126	89.5004	131.172	385.413	1170.97	134.005	87.3041	220.249	123.992	5.90545	51.7463	221.482	1231.5	4.2977	123.934
Q9H299	SH3BGRL3	143.286	25.3901	56.1267	109.108	42.3551	190.659	762.717	17.2372	35.5722	102.6	55.5804	65.8184	286.031	31.9882	79.2347	87.474	63.9904	5.08803	28.3523	289.389	3.68839	58.8891	9.97502	52.9332	45.7981	54.21	57.9869	192.79	213.713	135.158	52.4646	29.3878	48.0592	84.1974	39.8042	116.464	31.9901	4.55828	33.5187	54.7112	131.071	89.79	47.8747	44.1413	41.9533	127.282	70.3556	40.6359
Q9HAT2;Q9HAT2-2	SIAE	10.0538	24.7562	87.9293	41.875	61.7229	6.54989	7.62103	16.0839	85.0715	18.7483	6.71407	13.3409	10.7496	12.5824	13.1652	9.10206	8.71055	7.5525	20.5183	8.97526	7.41821	19.4629	43.8329	16.268	15.3424	7.3548	9.21668	12.3799	19.0777	11.6683	11.4716	22.0944	21.5032	5.51895	20.2784	26.2021	5.01294	4.5748	5.80734	5.68478	17.1253	12.8475	5.20238	25.32	10.5432	10.2852	5.81667	12.0964
Q9HC84	MUC5B	10410.4	11860.3	7276.53	14745.6	16017.7	27652.4	8956.33	34431.9	8709.79	105791	27918.8	5910.42	7215.93	84574.6	4588.86	3578.04	5322.43	16242.2	18556.5	18130.4	4907.28	26592.5	66150.1	10672.6	14906.3	30126.4	107990	20144.4	28738.1	18798.5	10895.1	75579.4	48222.3	8780.84	51622.6	5661.78	29282.2	18518	5926.92	5735.62	264380	55292.6	5482.66	28085.2	10784.6	101216	39743.9	15167.3
Q9HD89	RETN	22.876	7.46457	36.2465	162.09	30.8287	157.76	1639.46	11.3668	4.24214	5.96753	11.1034	153.045	399.431	5.32488	20.2197	52.7141	35.2695	1105.49	5.87138	2577.82	5.42528	26.2618	44.0474	12.4592	44.6782	34.5493	21.7106	18.6259	60.7017	101.428	112.946	18.9472	12.8916	82.5741	91.6806	104.877	41.2111	1471.18	133.15	90.6259	7.71975	144.197	9.8869	5.15794	171.876	3.35855	17.1506	18.0984
Q9NP55;Q9NP55-2	BPIFA1	86391.5	700.062	6485.67	5110.03	1810.86	1817.32	125.193	880.154	1339.83	13778.6	7189.83	3365.03	373.393	12539.4	1696.64	926.85	1030.13	108.242	808.506	203.037	354.232	16396.4	66.7468	1191.36	2604.3	10421.4	4033.97	45648.8	22079.3	13470.9	510.208	10646.8	5966.31	9046.85	1920.28	823.618	11449.2	142.009	2786.15	3342.5	374.997	2848.2	265.797	23555.9	56755	681.378	21573.2	8978.2
Q9NZP8	C1RL	6.38785	88.9205	26.8374	3.30796	16.1011	5.64916	24.1809	22.598	144.497	35.5001	11.1487	5.84206	26.931	15.9051	50.1491	76.9689	4.02667	6.84365	37.0192	5.15395	8.70427	7.06141	22.8804	31.4044	3.58927	30.6942	4.32654	8.95324	35.5217	42.2166	65.9603	70.2294	7.23039	44.9565	14.0852	64.4515	27.8512	7.0371	32.4055	45.9868	59.636	4.78756	76.2112	101.454	14.3595	23.5759	8.97567	14.4816
Q9NZT1	CALML5	5.49304	6.15021	6.52094	3.53223	3.2639	15.4798	8.37053	7.32623	6.94811	297.623	NaN	7.59697	5.58174	4.24721	5.45822	3.03769	2.90703	5.42928	3.32296	3.12368	5.87095	7.23685	5.44617	4.48547	8.34252	5.07286	20.2437	35.5707	28.828	15.8848	7.71348	4.28321	10.3854	33.1847	3.42446	8.52066	4.11164	7.26184	6.23958	5.07867	4.14417	7.76096	3.03759	11.1975	7.4157	2.98775	296.046	5.73504
Q9P1F3	ABRACL	3.07921	7.30892	7.63161	3.28093	3.55067	4.02595	3.1603	6.44944	7.16241	3.61584	5.30373	6.68778	45.9749	NaN	6.17219	8.81711	13.2915	80.6136	4.71811	11.7116	8.47653	6.87665	2.87873	NaN	6.65475	7.64961	6.21933	21.3015	18.2021	6.5575	4.76903	1.81929	7.04121	6.79946	3.38419	5.84054	2.81859	43.4114	7.97573	3.08704	3.79984	9.4911	5.16135	4.11735	8.08585	5.24744	36.0884	4.08104
Q9P258	RCC2	4.3589	8.51245	3.25631	7.17799	1.76707	3.85484	15.2283	1.07333	14.095	3.77633	1.96691	5.02946	4.54237	5.96964	8.56696	10.5897	8.72172	2.89291	6.39988	1.56998	3.99414	4.39099	4.30566	1.79944	7.77433	4.35329	4.28662	4.1218	7.56152	2.49304	4.76184	5.91947	3.31781	2.94402	7.4039	4.33955	6.16648	3.22912	3.75816	4.61723	5.68334	4.13531	2.23611	6.15824	7.69453	5.75429	4.46599	3.05584
Q9UBC9	SPRR3	1250.13	200.584	47.2415	62.8601	43.6284	178.76	53.6855	259.256	52.7198	1262.54	946.725	249.244	122.427	142.376	445.778	63.5723	281.172	72.584	137.52	65.8184	284.872	66.3068	207.063	170.799	676.742	185.026	546.588	1904.07	192.449	102.977	52.0695	198.143	540.798	383.361	122.207	93.5756	94.4538	471.506	248.661	300.597	1486.85	125.521	89.7859	381.545	172.396	4649.57	1351.27	105.129
Q9UBG3	CRNN	491.589	34.5911	40.044	22.108	20.1949	24.7464	19.8498	81.1175	30.1742	78.0176	369.937	122.385	44.6228	66.5337	85.1386	17.9408	298.359	32.6564	73.5297	25.5555	69.4715	35.9927	38.364	35.0335	128.194	86.8029	175.217	56.2044	26.2258	53.4581	21.3346	67.9389	72.3515	40.4059	51.5361	26.5929	28.6557	31.8808	113.549	137.549	32.3422	53.0706	25.0929	65.2587	31.0311	431.673	41.3806	44.0324
Q9UBR2	CTSZ	30.7452	60.668	61.2314	67.3911	19.6901	6.30727	8.0269	39.6994	28.4716	32.0479	11.7428	2.1348	5.3526	22.5761	39.057	9.43535	8.84869	8.72758	55.8773	3.3633	33.7699	35.9388	20.6954	4.30134	18.4921	39.0214	19.8659	100.027	35.966	5.4662	48.7207	20.2645	79.9771	32.9787	48.6209	55.9868	11.4592	7.81889	6.71822	5.46825	86.1595	36.5805	50.3394	21.6578	3.28131	50.5525	77.5203	78.8142
Q9UBX7;Q9UBX7-1;Q9UBX7-3;Q9UBX7-4	KLK11	64.0928	41.5884	365.596	95.1377	198.886	31.127	19.6318	44.1533	44.0286	73.4189	71.2992	25.5923	25.3628	51.9086	111.47	23.2297	18.3711	26.2678	135.818	24.5309	35.0884	83.1277	60.2968	39.3641	106.201	79.4876	78.9194	33.3761	248.199	23.285	98.2983	136.703	238.535	39.2192	54.3083	184.717	46.8575	14.9674	15.5287	13.0673	123.811	21.5452	26.1432	45.7638	31.8813	210.084	47.7412	67.3878
Q9UGM3;Q9UGM3-3;Q9UGM3-5;Q9UGM3-6;Q9UGM3-7	DMBT1	65.3858	77.9958	63.5371	142.561	118.816	293.739	36.8244	75.243	233.374	517.768	108.011	59.7758	35.5179	226.596	35.4565	15.378	69.6047	29.0028	195.864	82.6111	31.998	76.5814	168.148	80.2498	134.101	177.415	420.544	28.7237	91.4616	45.9473	44.6624	249.593	361.002	60.4706	128.089	33.3289	138.426	80.5642	66.7852	63.0716	248.176	90.5592	31.3067	358.077	87.7667	153.325	59.1947	65.8214
Q9UJ70	NAGK	120.191	145.899	30.943	45.6733	59.4461	43.676	644.658	111.645	18.6685	31.3564	133.835	127.238	287.364	65.8404	84.628	81.1597	547.142	264.118	18.9176	499.598	12.5233	38.6898	143.533	91.4077	123.712	113.34	125.986	71.7311	34.1888	104.392	17.7591	69.5518	28.4353	243.749	93.8985	113.593	29.6095	35.1083	76.1485	69.6094	20.7617	111.005	98.9549	47.8424	66.0514	95.4318	88.3323	34.5009
Q9UJU6;Q9UJU6-5	DBNL	4.10036	3.54792	2.05938	7.90369	4.69366	15.4842	16.2105	3.3806	4.46496	7.17163	1.91789	10.0838	8.47273	2.99399	9.00209	11.0148	6.50475	69.7577	4.86711	50.8651	8.59914	12.7483	7.97697	5.80497	9.72537	4.47242	4.72165	8.3328	7.9315	4.00337	6.63048	3.01937	3.26131	11.4919	7.66253	24.007	2.91278	82.1072	5.34519	5.78289	6.0433	5.47094	6.41963	5.57726	3.20702	3.31599	3.39639	4.04281
Q9UKN1;Q9UKN1-2	MUC12	648.744	23.0041	325.77	13.2353	36.0504	1067.76	59.3234	382.655	221.117	245.767	916.543	874.111	61.7751	965.927	43.6372	60.3594	779.583	131.942	203.1	246.621	133.362	989.137	6665.73	533.787	159.485	210.238	1243.27	327.782	311.777	257.57	331.858	509.414	1425.33	774.096	2912.87	287.499	705.108	251.846	910.814	964.058	14484.3	1231.36	29.4077	319.106	410.084	2077.74	127.138	2143.89
Q9UKR3	KLK13	35.8296	23.6661	28.4984	28.1432	19.8011	23.8318	21.7859	31.8353	29.5622	56.1205	84.5885	19.0927	25.0488	59.7486	27.0295	19.7196	20.2224	24.6772	22.4157	20.9904	30.8799	24.2201	159.701	46.6029	24.4151	143.252	92.4726	77.5995	55.5234	28.5884	23.8696	18.2141	52.9757	42.2279	77.2303	27.2513	14.948	22.2472	21.7732	12.2344	912.315	33.3601	20.4037	22.053	20.3741	66.1132	181.551	32.77
Q9ULZ3;Q9ULZ3-2;Q9ULZ3-3	PYCARD	23.6588	9.4285	19.9857	37.7811	13.5472	12.8869	20.4211	14.7536	12.5272	10.1985	11.8667	15.1565	62.2315	14.6415	21.2313	16.4791	29.3084	14.6641	10.6192	14.441	16.7653	23.6695	10.6843	17.1929	24.4827	11.5982	13.6409	28.9573	17.2978	21.7622	14.2492	8.13009	14.0118	14.6466	17.2153	37.603	8.74861	11.69	10.5924	10.5737	7.90045	15.9257	10.6178	10.8941	7.80354	7.10833	19.9328	14.7964
Q9UM07	PADI4	41.934	15.2303	28.8031	11.4324	24.9902	35.0806	6.18193	18.6358	4.28146	15.5462	46.054	7.16178	7.05749	17.7594	14.7776	15.0936	73.0141	14.8358	5.64471	5.78602	4.61774	31.5896	5.08183	11.4149	52.0781	13.1455	21.092	5.55054	6.8736	18.3087	20.9221	4.26588	3.97621	16.4726	11.6487	15.3859	21.884	2.94334	3.54393	3.17115	2.88099	6.57129	14.1964	5.74302	9.58607	2.8856	4.60123	8.06486
Q9Y490	TLN1	9.98402	26.1223	10.5085	25.3526	19.0774	14.0772	81.7458	11.2048	8.79129	10.3535	18.7434	30.1818	32.2447	12.5879	27.0327	39.0204	25.6398	40.3023	10.8408	96.1638	14.9699	18.7194	14.0567	14.7299	20.0054	11.8418	22.9622	12.0693	11.5353	19.2802	13.9529	10.7319	8.75185	30.7363	15.8118	29.6029	12.0347	44.2453	28.6092	29.705	10.3712	14.5451	20.9978	9.69547	15.1086	12.3956	10.0301	7.91923
Q9Y4Y9	LSM5	45.7305	5.29057	6.18482	18.3695	4.70333	12.3672	404.249	11.1703	11.6017	4.4289	7.43928	24.023	59.4169	3.8273	22.7649	38.939	13.7647	321.237	3.48885	374.51	6.26805	9.60737	6.75693	6.21255	42.4522	7.46648	5.55242	25.4292	12.9047	27.262	48.369	5.31895	5.20669	42.0106	2.76272	44.1465	2.5933	65.5613	5.89773	23.7828	8.91893	18.2318	13.9761	3.04461	40.5417	3.88027	62.1223	8.99691
Q9Y6R7	FCGBP	16226.4	1232.55	2211.32	8399.62	1696.29	2061.27	1030.64	4276.43	3297.38	20381.8	481.022	346.312	704.357	2085.43	850.467	493.57	397.583	1006.81	5385.7	1272.05	281.612	835.755	710.11	3805.29	2106.7	1147.98	714.134	3504.24	4318.32	469.459	3418.66	25486	1114.19	822.732	638.3	1869.22	1309.7	1481.48	302.348	303.567	504.479	5292.29	1403.06	1168.32	826.897	2216.98	908.603	1202.84
TRFE_HUMAN		444.38	1915.35	1260.56	370.812	1055.48	311.546	854.818	446.451	2080.88	741.565	834.052	1663.04	776.642	591	375.637	1658.75	178.058	190.409	1156.35	504.531	87.8089	258.444	290.602	506.238	291.283	520.054	334.746	546.597	405.465	211.825	816.586	427.273	371.052	224.342	172.449	517.372	1000.61	240.357	1729.67	1725.08	520.147	972.84	1917.35	378.479	599.993	340.193	556.633	490.135
TRYP_PIG		123512	77602.9	41488.9	51411	37133.1	92327.4	148605	34319.7	15235.2	110920	21478.5	51804.1	50034.7	50856.5	48765.4	23646.5	82762.6	143410	31893	88182.2	45089.9	52026.1	58986.1	16896.4	47135.4	50417	82340.2	46259.7	72226.2	73730.5	25738.7	80113.5	97350.8	39431.6	86313.7	14609.5	24622.4	91060.4	57880.4	44931.2	74393.3	28706.5	73156.2	40652.1	63153.8	75698.1	78558.9	40858.9
[truncated: 28 more columns]
