# Supplementary material for: diaPASEF Proteomics and Feature Selection for the Description of Sputum Proteome Profiles in a Cohort of Different Subtypes of Lung Cancer Patients and Controls
Source: Int J Mol Sci. 2022 Aug 5;23(15):8737. doi: 10.3390/ijms23158737 (PMC9369298; doi:10.3390/ijms23158737)
Supplement: Supplementary file 1 [file ijms-23-08737-s001.zip › Supplementary Table S3.xlsx]

## Sheet: Sheet1
Majority.protein.IDs	Gene.names	logFC_case__vs__control	AveExpr_case__vs__control	t_case__vs__control	P.Value_case__vs__control	adj.P.Val_case__vs__control
A0A0A0MS15	IGHV3-49	1.14733	6.76108	4.10279	0.000102755	0.0433598
P01009	SERPINA1	1.60265	9.76085	3.93928	0.000181758	0.0433598
P33241;P33241-3	LSP1	-1.10039	5.00977	-3.72941	0.000370716	0.0433598
P10644;P10644-2	PRKAR1A	-0.813017	2.40759	-3.69867	0.00041074	0.0433598
P02741	CRP	1.52454	3.5086	3.69244	0.000419341	0.0433598
P02748	C9	0.98373	6.26745	3.47247	0.000859885	0.0547215
P00747	PLG	1.03312	5.5637	3.46981	0.00086725	0.0547215
P02790	HPX	1.18185	10.1118	3.45454	0.000910668	0.0547215
P62942	FKBP1A	-1.42435	5.38462	-3.44043	0.000952598	0.0547215
A0A075B6J9	IGLV2-18	1.63317	5.40744	3.31169	0.00142904	0.0738812
P07360	C8G	1.40492	4.3124	3.24899	0.00173511	0.08155
P49913	CAMP	-1.15789	5.7321	-3.19268	0.00206141	0.0888126
P51884	LUM	1.19808	4.77297	3.12458	0.00253262	0.0997846
P61158	ACTR3	-0.814885	5.05705	-3.08501	0.00285083	0.0997846
P61916;P61916-2	NPC2	-0.977328	7.25976	-3.07983	0.0028951	0.0997846
Q96DA0	ZG16B	0.769257	13.9363	3.05318	0.00313331	0.101245
P68871	HBB	1.49686	10.2725	3.01183	0.00353935	0.107638
P14174	MIF	-1.19261	8.03647	-2.99221	0.0037485	0.107665
P60660;P60660-2	MYL6	-0.874592	4.82262	-2.95725	0.00415004	0.109737
A0A0B4J1V0	IGHV3-15	0.851589	6.3174	2.94943	0.00424515	0.109737
Q06323;Q06323-2;Q06323-3	PSME1	-1.11693	4.31227	-2.9118	0.00473153	0.116486
O75594	PGLYRP1	-0.790444	7.47328	-2.87705	0.00522601	0.118708
P01764	IGHV3-23	0.813226	2.60889	2.87309	0.0052852	0.118708
P80188	LCN2	-1.00608	11.0714	-2.85428	0.00557527	0.118708
P0DP23;P0DP24;P0DP25	CALM1;CALM2;CALM3	-1.25277	8.60974	-2.84398	0.00574022	0.118708
P01780	IGHV3-7	0.654095	10.1347	2.70857	0.00836872	0.153852
Q6UX06	OLFM4	-0.67714	5.15675	-2.70702	0.00840417	0.153852
A0A0C4DH33	IGHV1-24	-0.614183	2.18125	-2.69329	0.00872571	0.153852
P35579	MYH9	-0.661582	4.31323	-2.68358	0.00895982	0.153852
P23588;P23588-2	EIF4B	-1.01307	5.32421	-2.67175	0.00925282	0.153852
P80723	BASP1	-0.827885	7.44239	-2.66112	0.00952356	0.153852
P02760	AMBP	0.681163	5.73932	2.65626	0.00964959	0.153852
P01023	A2M	0.93407	11.0914	2.64977	0.00982035	0.153852
P04004	VTN	0.542792	8.06801	2.58729	0.0116106	0.174759
Q9UJU6;Q9UJU6-5	DBNL	-0.671058	2.65205	-2.58022	0.0118309	0.174759
A0A0B4J2D9;P0DP09	IGKV1D-13;IGKV1-13	1.63867	4.66178	2.56514	0.0123131	0.176829
O15511;O15511-2	ARPC5	-0.814249	7.30621	-2.53628	0.0132859	0.184775
P01008	SERPINC1	0.680467	6.29384	2.52789	0.0135812	0.184775
P01011	SERPINA3	0.992805	11.1083	2.50797	0.0143068	0.189656
P69905	HBA1	1.30923	7.70918	2.49301	0.0148744	0.192252
O14950;P19105	MYL12B;MYL12A	-0.851495	8.28318	-2.46805	0.0158666	0.1933
P06731;P06731-2	CEACAM5	-0.766363	3.08096	-2.46661	0.0159255	0.1933
P07477;P07478;Q8NHM4	PRSS1;PRSS2;PRSS3P2	-1.01654	13.1123	-2.46293	0.0160772	0.1933
P01700	IGLV1-47	1.07994	10.1719	2.44208	0.0169612	0.194742
Q14624;Q14624-2;Q14624-3	ITIH4	0.732289	2.63781	2.43352	0.0173367	0.194742
P30086	PEBP1	-0.729552	7.61593	-2.42839	0.0175655	0.194742
P01019	AGT	0.463967	6.69437	2.41392	0.0182244	0.194742
O14745	SLC9A3R1	-0.699194	4.55011	-2.4048	0.0186515	0.194742
P51858;P51858-2;P51858-3	HDGF	-0.718766	3.02182	-2.40246	0.0187621	0.194742
P01593;P01594	IGKV1D-33;IGKV1-33	1.56468	6.26044	2.39835	0.0189587	0.194742
Q14508;Q14508-2;Q14508-3	WFDC2	-1.44778	5.4967	-2.39115	0.019307	0.194742
P62937	PPIA	-0.528477	7.64124	-2.3827	0.0197225	0.194742
P46940	IQGAP1	-0.613772	5.14376	-2.37429	0.0201448	0.194742
P68104;Q5VTE0	EEF1A1;EEF1A1P5	0.612854	3.62762	2.3665	0.0205425	0.194742
Q9NZP8	C1RL	0.831959	4.11369	2.35142	0.0213327	0.194742
P26583	HMGB2	-0.656998	6.39925	-2.34602	0.0216224	0.194742
Q9Y490	TLN1	-0.429552	3.94753	-2.34546	0.0216525	0.194742
P47756-2	CAPZB	-0.677299	4.95983	-2.34187	0.0218473	0.194742
P50395	GDI2	-0.404383	5.46265	-2.31561	0.0233184	0.197598
P26447	S100A4	-0.817959	6.98603	-2.30223	0.0241013	0.197598
P48595	SERPINB10	-0.857924	6.48716	-2.30035	0.0242134	0.197598
P06703	S100A6	-0.989912	10.2108	-2.28599	0.0250829	0.197598
P60174;P60174-3	TPI1	-0.394651	7.80845	-2.26733	0.0262538	0.197598
A0A075B6I0	IGLV8-61	1.02528	8.13994	2.26592	0.0263447	0.197598
O75131;O95741;O95741-2;Q86YQ8;Q86YQ8-2;Q8IYJ1;Q96A23;Q96A23-2;Q96FN4;Q96FN4-2;Q9HCH3;Q9HCH3-2;Q9UBL6;Q9UBL6-2	CPNE3;CPNE6;CPNE6;CPNE8;CPNE8;CPNE9;CPNE4;CPNE4;CPNE2;CPNE2;CPNE5;CPNE5;CPNE7;CPNE7	-0.877471	4.17926	-2.2635	0.0265004	0.197598
P23083	IGHV1-2	0.684317	4.06104	2.26187	0.0266059	0.197598
P02749	APOH	0.600034	7.81098	2.26024	0.0267116	0.197598
O75368	SH3BGRL	-0.847989	5.62363	-2.25866	0.0268146	0.197598
Q9HD89	RETN	-1.18379	4.93305	-2.25641	0.0269614	0.197598
P11215;P11215-2	ITGAM	-0.437814	2.95955	-2.24791	0.0275237	0.197598
P08133;P08133-2	ANXA6	-0.757406	5.62647	-2.23829	0.0281729	0.197598
P02671;P02671-2	FGA	0.600697	8.29002	2.23546	0.0283661	0.197598
Q96HE7	ERO1A	0.689294	3.37176	2.23405	0.0284632	0.197598
P09972	ALDOC	-0.876723	7.00403	-2.23199	0.0286047	0.197598
P19823	ITIH2	0.682996	5.81789	2.23112	0.0286652	0.197598
A0A0C4DH41;P01824;P01825;P06331;P0DP06;P0DP08	IGHV4-61;IGHV4-39;IGHV4-59;IGHV4-34;IGHV4-30-4;IGHV4-38-2	0.730574	12.4304	2.21691	0.029663	0.201786
P55259-3	GP2	0.928185	3.33752	2.20296	0.0306718	0.205939
P04217	A1BG	0.595121	7.68578	2.19728	0.0310917	0.206082
A0A0J9YX35	IGHV3-64D	0.885592	6.1367	2.18814	0.0317768	0.207957
Q8IWL1;Q8IWL2;Q8IWL2-2	SFTPA2;SFTPA1;SFTPA1	-1.10209	6.53639	-2.1782	0.0325374	0.208866
A0A0B4J1X8	IGHV3-43	1.1091	8.19236	2.16829	0.0333118	0.208866
Q14019	COTL1	-1.03738	6.14465	-2.16645	0.033457	0.208866
Q01518	CAP1	-0.417765	4.01742	-2.16551	0.0335317	0.208866
Q99828;Q99828-2	CIB1	-0.791045	5.76901	-2.15287	0.0345476	0.21155
Q13404;Q13404-1;Q13404-2;Q13404-7;Q13404-8;Q15819	UBE2V1;UBE2V1;UBE2V1;UBE2V1;UBE2V1;UBE2V2	-0.854196	4.84292	-2.15002	0.034781	0.21155
P01834	IGKC	0.416492	15.4065	2.13567	0.0359736	0.21626
Q9BW30	TPPP3	-0.519584	3.84651	-2.11697	0.0375824	0.223334
P50995;P50995-2	ANXA11	-0.70167	4.87617	-2.10816	0.0383612	0.224986
Q07654	TFF3	-1.08504	4.21154	-2.10403	0.0387307	0.224986
A0A0A0MRZ8;P04433	IGKV3D-11;IGKV3-11	1.69314	10.4025	2.08564	0.0404161	0.231327
P02545;P02545-2;P02545-3;P02545-6	LMNA	0.538553	4.38278	2.08135	0.0408186	0.231327
P16870;P16870-2	CPE	0.822602	5.38547	2.07518	0.0414032	0.231327
P02743	APCS	0.844247	5.69554	2.06937	0.0419602	0.231327
P63261	ACTG1	0.432105	8.21381	2.06834	0.0420595	0.231327
P06312	IGKV4-1	0.628255	7.49746	2.05043	0.0438203	0.238299
A0A0B4J1Y9	IGHV3-72	0.495278	12.7602	2.04169	0.0447035	0.238299
P01743	IGHV1-46	0.801263	4.85735	2.04162	0.0447098	0.238299
P02679;P02679-2	FGG	0.765291	9.62809	2.0318	0.0457196	0.238395
Q16610;Q16610-4	ECM1	0.750982	6.13737	2.02865	0.0460474	0.238395
P01602	IGKV1-5	0.442941	12.2015	2.01948	0.0470147	0.238395
Q13231;Q13231-2;Q13231-3;Q13231-4	CHIT1	-0.569453	5.21389	-2.01786	0.0471867	0.238395
A0M8Q6	IGLC7	0.881934	7.70319	2.01557	0.0474319	0.238395
Q9P1F3	ABRACL	-0.635408	2.69679	-2.01498	0.0474945	0.238395
P01599	IGKV1-17	0.763571	4.87922	2.01006	0.0480255	0.238742
P18669	PGAM1	-0.475594	4.61386	-1.9676	0.0528157	0.260055
P16949;P16949-2	STMN1	-0.580333	2.52602	-1.95257	0.0546066	0.264974
P09429	HMGB1P1;HMGB1	-0.410693	5.87351	-1.94672	0.0553168	0.264974
P52566	ARHGDIB	-0.631996	9.75571	-1.94643	0.0553523	0.264974
P25774	CTSS	-0.652696	5.42238	-1.93513	0.0567487	0.265293
P04430	IGKV1-16	0.808063	4.50063	1.93484	0.0567847	0.265293
P29966	MARCKS	-0.427371	3.62046	-1.92881	0.0575418	0.265293
Q16651	PRSS8	0.566339	3.51695	1.92093	0.0585452	0.265293
P02042	HBD	0.62888	4.06055	1.91625	0.0591478	0.265293
Q9Y4Y9	LSM5	-0.711281	3.60611	-1.91399	0.0594406	0.265293
P04899;P04899-2;P04899-3;P04899-4;P04899-5;P04899-6	GNAI2	-0.497765	2.86071	-1.91119	0.0598055	0.265293
P06681;P06681-2;P06681-3	C2	0.469731	4.65005	1.91114	0.0598114	0.265293
A0A075B6S5;A0A0C4DH67;A0A0C4DH69	IGKV1-27;IGKV1-8;IGKV1-9	1.10885	5.7849	1.90696	0.060359	0.265293
P01031	C5	0.492179	5.1249	1.90551	0.0605504	0.265293
A0A0C4DH25	IGKV3D-20	1.1496	8.85309	1.88192	0.0637312	0.276883
P07451	CA3	-0.63235	2.34361	-1.87716	0.0643897	0.277412
O60635	TSPAN1	-1.08845	7.5518	-1.87325	0.0649349	0.277449
P20160	AZU1	-0.82598	3.48764	-1.86821	0.0656425	0.278173
A0A075B6K4	IGLV3-10	0.509109	4.00423	1.8514	0.0680531	0.286044
P07602;P07602-2;P07602-3	PSAP	-0.563254	3.37203	-1.82363	0.0721961	0.301011
P0CG47;P0CG48;P62979;P62987	UBB;UBC;RPS27A;UBA52	-0.553754	10.4386	-1.80408	0.0752377	0.311183
P15515	HTN1	-1.52066	8.90794	-1.77715	0.0796021	0.326621
P19013	KRT4	0.594574	3.73659	1.76351	0.081892	0.330502
P09525;P09525-2	ANXA4	-0.677126	4.66128	-1.76036	0.0824282	0.330502
O15144	ARPC2	-0.360485	6.26512	-1.75805	0.0828239	0.330502
O00592;O00592-2	PODXL	0.628729	5.3958	1.75641	0.083105	0.330502
P06727	APOA4	0.687338	7.31168	1.74808	0.0845466	0.333669
P01024	C3	0.519288	12.1339	1.72964	0.0878124	0.338829
P02763	ORM1	0.482267	9.20707	1.7266	0.0883614	0.338829
P31949	S100A11	-0.632959	5.40292	-1.7206	0.0894517	0.338829
Q9NZT1	CALML5	-0.639262	3.13038	-1.72007	0.0895484	0.338829
P08670	VIM	-0.645427	9.03891	-1.71789	0.0899478	0.338829
P00491	PNP	-0.46311	4.13	-1.71523	0.0904366	0.338829
Q8N4F0	BPIFB2	0.533682	11.7312	1.71061	0.0912909	0.338829
A0A075B6S2;A2NJV5	IGKV2D-29;IGKV2-29	0.556313	4.77931	1.70871	0.0916449	0.338829
P08571	CD14	0.478136	4.19081	1.70751	0.0918673	0.338829
A0A0B4J1Y8	IGLV9-49	0.501863	6.8781	1.7026	0.0927884	0.338829
P08697	SERPINF2	0.44775	6.46197	1.70114	0.0930632	0.338829
P10643	C7	0.413338	2.81347	1.69665	0.0939144	0.339537
P59665;P59666	DEFA1;DEFA3	-0.857047	10.0865	-1.68327	0.0964856	0.345771
P21217;P51993;P51993-2;Q11128	FUT3;FUT6;FUT6;FUT5	0.532299	4.08691	1.67948	0.0972242	0.345771
P08603	CFH	0.363031	6.25288	1.67732	0.0976481	0.345771
P18206;P18206-2	VCL	-0.466857	6.21558	-1.67114	0.0988666	0.345771
A0A0B4J1X5	IGHV3-74	0.764896	8.70872	1.67055	0.0989827	0.345771
P13671	C6	0.290657	3.40868	1.66193	0.100706	0.349428
P01619	IGKV3-20	0.411418	11.8829	1.65483	0.102142	0.35205
P12814;P12814-3	ACTN1	-0.476429	3.02165	-1.63919	0.105367	0.360758
P05546	SERPIND1	0.470011	5.39107	1.63305	0.106655	0.362768
P02675	FGB	0.526241	10.1824	1.6251	0.108341	0.366094
P04792	HSPB1	0.587077	4.99629	1.61678	0.11013	0.369721
P07900;P07900-2	HSP90AA1	0.30401	6.81595	1.60763	0.112122	0.373531
P14780	MMP9	-0.649007	9.45775	-1.60299	0.113145	0.373531
Q8WZ42;Q8WZ42-11;Q8WZ42-12;Q8WZ42-13;Q8WZ42-2;Q8WZ42-4;Q8WZ42-5;Q8WZ42-7;Q8WZ42-8	TTN	-0.384764	2.43875	-1.60169	0.113432	0.373531
P55072	VCP	0.316454	2.64652	1.59194	0.115609	0.376358
P20700	LMNB1	-0.465187	4.17398	-1.58741	0.116631	0.376358
P05164;P05164-2;P05164-3	MPO	-0.616403	11.4347	-1.58613	0.116921	0.376358
P26038	MSN	-0.484943	8.05874	-1.58489	0.117202	0.376358
P22894	MMP8	-0.571163	6.99868	-1.57892	0.118568	0.376426
P05155;P05155-2;P05155-3	SERPING1	0.413759	8.97	1.57694	0.119023	0.376426
P01859	IGHG2	0.501702	4.75089	1.57435	0.11962	0.376426
A6NI72;A8MVU1;P14598	NCF1B;NCF1C;NCF1	-0.414255	2.60787	-1.56936	0.120777	0.376426
P50552	VASP	-0.313611	3.41349	-1.56899	0.120864	0.376426
O43423;P39687	ANP32C;ANP32A	-0.627616	4.48255	-1.56583	0.121604	0.376461
P28799;P28799-3	GRN	-0.732942	4.4035	-1.54048	0.127657	0.392849
P53634	CTSC	-0.521343	6.07529	-1.52077	0.132526	0.405421
P03951;P03951-2;P03952	F11;F11;KLKB1	0.583533	2.95825	1.51412	0.134203	0.406426
P41218	MNDA	-0.380897	5.94471	-1.51323	0.134427	0.406426
P07737	PFN1	-0.449952	10.1447	-1.49899	0.138079	0.413564
P19827	ITIH1	0.377199	4.78035	1.49611	0.138826	0.413564
P55854;P55854-2;P61956;P61956-2;Q6EEV6	SUMO3;SUMO3;SUMO2;SUMO2;SUMO4	-0.503539	5.251	-1.49376	0.139439	0.413564
A0A0C4DH38	IGHV5-51	0.56322	5.76757	1.49166	0.139988	0.413564
P00734	F2	0.377183	3.01602	1.4885	0.140817	0.413649
P25788;P25788-2	PSMA3	-0.500671	4.80717	-1.48385	0.142045	0.414899
P01782;P0DP04	IGHV3-9;IGHV3-43D	0.615553	8.56045	1.47774	0.143669	0.415293
P02792	FTL	-0.501468	3.0583	-1.4773	0.143786	0.415293
P01701	IGLV1-51	0.569669	9.99351	1.45382	0.150173	0.429628
P21333;P21333-2	FLNA	-0.451667	5.38795	-1.4519	0.150705	0.429628
Q8NC51;Q8NC51-2;Q8NC51-3;Q8NC51-4	SERBP1	-0.355026	2.53235	-1.44615	0.152305	0.429628
O15145	ARPC3	-0.458071	5.7949	-1.44534	0.152534	0.429628
P32119	PRDX2	0.440266	4.98682	1.44401	0.152904	0.429628
Q06830	PRDX1	0.351906	7.53201	1.43905	0.154302	0.43117
P55058;P55058-2;P55058-3	PLTP	0.347061	8.38247	1.43615	0.155121	0.43117
P05156	CFI	0.425158	4.68439	1.43253	0.15615	0.431709
P00915	CA1	0.432526	3.83594	1.42716	0.157689	0.433644
P13489	RNH1	-0.36742	3.52126	-1.41407	0.161482	0.438612
P18428	LBP	0.267708	2.8101	1.41393	0.161525	0.438612
P01766	IGHV3-13	0.639791	5.83876	1.41217	0.16204	0.438612
O00764;O00764-2;O00764-3	PDXK	-0.347505	2.84518	-1.38855	0.169083	0.455291
P31146	CORO1A	-0.309497	9.56737	-1.3789	0.172029	0.460586
P06702	S100A9	-0.577147	14.1216	-1.37629	0.172831	0.460586
P61088;Q5JXB2	UBE2N;UBE2NL	-0.410855	5.29822	-1.37306	0.173828	0.460867
Q8IZP0;Q8IZP0-10;Q8IZP0-11;Q8IZP0-12;Q8IZP0-2;Q8IZP0-3;Q8IZP0-4;Q8IZP0-5;Q8IZP0-6;Q8IZP0-7;Q8IZP0-8;Q8IZP0-9	ABI1	-0.331946	2.84082	-1.36689	0.175748	0.462705
Q96G03	PGM2	-0.301094	5.33251	-1.36509	0.176311	0.462705
O60506;O60506-2;O60506-3;O60506-4;O60506-5	SYNCRIP	-0.447521	3.94087	-1.35184	0.180494	0.471291
P01591	JCHAIN	0.275566	14.66	1.34225	0.183568	0.471385
P20061	TCN1	0.334609	9.3852	1.34188	0.183688	0.471385
P25815	S100P	-0.294198	8.91225	-1.33789	0.184978	0.471385
A0A0C4DH36	IGHV3-38	0.416468	8.3002	1.33446	0.186096	0.471385
A0A0A0MS14	IGHV1-45	0.846882	4.66038	1.33277	0.186646	0.471385
A0A0C4DH35	IGHV3-35	0.505913	8.2546	1.33263	0.186693	0.471385
P02750	LRG1	0.251025	9.62798	1.32817	0.188152	0.471385
P06737;P06737-2	PYGL	-0.440994	5.56646	-1.32647	0.188714	0.471385
Q01844;Q01844-2;Q01844-3;Q01844-5;Q01844-6	EWSR1	-0.468032	4.016	-1.32365	0.189644	0.471385
P02649	APOE	0.336535	5.43273	1.32345	0.189712	0.471385
Q8WUM4;Q8WUM4-2	PDCD6IP	0.296641	4.15582	1.32088	0.19056	0.471385
P07988	SFTPB	-0.494815	5.26414	-1.31021	0.194129	0.477383
P01860	IGHG3	0.396057	9.37362	1.30378	0.196302	0.477383
P35247	SFTPD	-0.243821	2.15423	-1.30238	0.196777	0.477383
Q6P5S2	LEG1	0.345029	12.8777	1.30222	0.19683	0.477383
A0A087WSZ0	IGKV1D-8	0.42642	3.28749	1.29856	0.198077	0.477383
Q96QR1	SCGB3A1	-0.497154	4.17668	-1.29725	0.198525	0.477383
P12830;P12830-2	CDH1	0.424926	5.14947	1.28356	0.203251	0.486485
P14550	AKR1A1	-0.269089	2.70823	-1.27644	0.205743	0.488076
P02747	C1QC	0.376459	4.89421	1.27627	0.205804	0.488076
P11684	SCGB1A1	-0.670794	12.7907	-1.27216	0.207251	0.488318
Q9UGM3;Q9UGM3-3;Q9UGM3-5;Q9UGM3-6;Q9UGM3-7	DMBT1	-0.392986	6.82179	-1.27062	0.207795	0.488318
Q9UBC9	SPRR3	-0.524538	7.91391	-1.25769	0.212411	0.496906
Q9H254;Q9H254-2;Q9H254-4	SPTBN4	-0.691454	6.75873	-1.2541	0.213706	0.497685
P19652	ORM2	0.30869	5.07983	1.24933	0.215433	0.499457
A0A087WSX0;A0A0G2JS06	IGLV5-45;IGLV5-39	0.316274	3.26999	1.2461	0.216609	0.499941
Q32MZ4;Q32MZ4-2;Q32MZ4-3	LRRFIP1	-0.259175	2.72906	-1.23954	0.219013	0.501684
O43852;O43852-10;O43852-11;O43852-12;O43852-13;O43852-14;O43852-2;O43852-3;O43852-4;O43852-5;O43852-6;O43852-7;O43852-8;O43852-9	CALU	0.561689	4.65522	1.23775	0.219673	0.501684
P52565	ARHGDIA	-0.451559	6.80391	-1.23417	0.220997	0.501684
P06454;P06454-2	PTMA	-0.281005	7.84188	-1.233	0.221431	0.501684
Q96BQ1	FAM3D	-0.450195	6.2067	-1.22989	0.222587	0.501684
P00450	CP	0.30162	10.2198	1.22828	0.223187	0.501684
O00115;O00115-2	DNASE2	-0.405598	4.85705	-1.22016	0.22623	0.505532
P30838	ALDH3A1	-0.590131	7.03096	-1.21851	0.226854	0.505532
P02538	KRT6A	0.322019	3.07282	1.21124	0.229609	0.508827
O14818;O14818-2	PSMA7	-0.242042	2.42826	-1.20943	0.230301	0.508827
A0A0A0MT36;A0A0C4DH26	IGKV6D-21;IGKV6D-41	0.586536	5.16735	1.20534	0.231866	0.510105
P12429	ANXA3	-0.390947	9.21033	-1.1887	0.238312	0.520707
P04083	ANXA1	-0.38768	11.2356	-1.18771	0.2387	0.520707
P05089;P05089-2	ARG1	-0.43667	2.94499	-1.17385	0.244172	0.528636
Q9H299	SH3BGRL3	-0.390059	5.67296	-1.17333	0.244379	0.528636
P43490	NAMPT	-0.291749	5.68828	-1.16469	0.24784	0.531446
Q01469	FABP5	-0.511129	10.3919	-1.16339	0.248363	0.531446
P27169	PON1	0.434002	3.69837	1.1624	0.248762	0.531446
O60234	GMFG	-0.407436	4.84341	-1.15298	0.252586	0.537394
P30101	PDIA3	0.292813	6.30394	1.14503	0.255843	0.542094
O95436;O95436-2	SLC34A2	-0.223313	2.73086	-1.13984	0.257982	0.544395
P23528	CFL1	0.298571	10.0106	1.12744	0.263153	0.550058
A0A0C4DH34	IGHV4-28	0.683264	7.62938	1.12645	0.26357	0.550058
Q9BRK5;Q9BRK5-3;Q9BRK5-4;Q9BRK5-6	SDF4	0.456937	4.1312	1.12577	0.263857	0.550058
P02774;P02774-3	GC	0.284082	4.68665	1.11229	0.269568	0.558905
P30041	PRDX6	0.229879	7.32893	1.11047	0.270349	0.558905
P04075	ALDOA	-0.254059	8.35803	-1.10408	0.273091	0.558905
P05109	S100A8	-0.435605	14.5688	-1.10294	0.273582	0.558905
P10599;P10599-2	TXN;TXN	-0.46282	11.1544	-1.09812	0.275669	0.558905
Q13421;Q13421-2;Q13421-3;Q13421-4	MSLN	0.451996	6.96862	1.0968	0.276243	0.558905
P17931	LGALS3	0.244324	6.27438	1.09666	0.276301	0.558905
P00390;P00390-2;P00390-3;P00390-4;P00390-5	GSR	-0.417288	4.25595	-1.09394	0.277484	0.558905
Q14103;Q14103-2;Q14103-3;Q14103-4	HNRNPD	-0.383158	4.31679	-1.09315	0.277831	0.558905
P00739;P00739-2	HPR	0.235883	2.58826	1.08914	0.279584	0.560251
Q16270;Q16270-2	IGFBP7	-0.318461	5.43383	-1.07782	0.284574	0.568049
P18510-2	IL1RN	-0.460044	3.24059	-1.0726	0.286895	0.569797
Q14602	ID2B	0.830378	5.75623	1.07089	0.287655	0.569797
P04196	HRG	0.39413	6.44685	1.06843	0.288756	0.569797
Q9UBR2	CTSZ	0.380942	4.54599	1.06107	0.292068	0.574142
Q6UWW0	LCN15	0.784341	5.7235	1.05101	0.296631	0.578768
Q6UX73;Q6UX73-2	C16orf89	0.276608	2.85429	1.04935	0.297392	0.578768
P00918	CA2	0.218967	2.79368	1.04584	0.298999	0.578768
O95968	SCGB1D1	0.531162	3.69158	1.04393	0.299873	0.578768
P08727	KRT19	0.450601	5.70669	1.04362	0.300019	0.578768
P16401	H1-5	-0.396153	7.99684	-1.03429	0.304328	0.584897
P01877	IGHA2	0.127239	13.4091	1.00645	0.317438	0.607834
Q8NBJ4;Q8NBJ4-2	GOLM1	-0.318148	7.37285	-1.00082	0.320133	0.610734
P13796	LCP1	-0.28811	9.12503	-0.996352	0.322286	0.612581
P08294	SOD3	-0.315316	4.88446	-0.992505	0.324146	0.613859
O43707	ACTN4	-0.194862	3.12726	-0.986867	0.326884	0.616785
P62328	TMSB4X	-0.352837	6.77048	-0.969461	0.335435	0.629233
Q06033;Q06033-2	ITIH3	0.245042	3.14175	0.968491	0.335915	0.629233
O95274	LYPD3	-0.301855	3.73225	-0.960644	0.339821	0.634251
P0DOY2;P0DOY3	IGLC2;IGLC3	0.197381	11.5229	0.95493	0.342684	0.637269
P04003	C4BPA	0.238131	3.94804	0.952506	0.343903	0.637269
P11678	EPX	-0.233969	4.81151	-0.946677	0.346847	0.640055
P11021	HSPA5	0.219302	6.30506	0.943685	0.348364	0.640055
P09871	C1S	-0.142096	2.8388	-0.940934	0.349763	0.640055
P02647	APOA1	0.411329	11.245	0.938047	0.351234	0.640055
P0DJI8;P0DJI9;P0DJI9-2	SAA1;SAA2;SAA2	0.33246	3.27844	0.937337	0.351597	0.640055
P07339	CTSD	0.257745	9.38375	0.933511	0.353555	0.641361
Q9ULZ3;Q9ULZ3-2;Q9ULZ3-3	PYCARD	-0.145176	3.7349	-0.926815	0.356999	0.645344
A0A075B6R9;A0A0C4DH68	IGKV2D-24;IGKV2-24	0.276345	9.81182	0.922816	0.359066	0.646142
A0A087WSY6	IGKV3D-15	0.501826	5.88057	0.921129	0.35994	0.646142
A0A0B4J2H0	IGHV1-69D	0.16373	2.8575	0.911733	0.364834	0.652154
P01036	CST4	-0.617155	8.74436	-0.909865	0.365812	0.652154
P13987;P13987-2	CD59	-0.277859	5.92479	-0.902691	0.369583	0.656613
P43652	AFM	0.293116	5.34448	0.893683	0.374353	0.66281
P61586	RHOA	-0.361353	5.99386	-0.882676	0.380235	0.66565
P01857	IGHG1	0.325821	13.2283	0.875523	0.384088	0.66565
P08758	ANXA5	-0.251679	7.58856	-0.872651	0.385642	0.66565
P54108;P54108-2;P54108-3	CRISP3	-0.412215	7.41241	-0.872427	0.385763	0.66565
Q06828	FMOD	0.269514	5.74931	0.870656	0.386723	0.66565
P11413;P11413-2;P11413-3	G6PD	-0.285925	6.61109	-0.868083	0.388121	0.66565
Q13938;Q13938-4	CAPS	-0.380025	4.73743	-0.866526	0.388968	0.66565
P18065	IGFBP2	-0.354703	5.96463	-0.865563	0.389493	0.66565
P60953	CDC42	0.203892	3.74325	0.863321	0.390716	0.66565
P02765	AHSG	0.255659	7.16042	0.863219	0.390772	0.66565
P01880;P01880-2	IGHD	0.277244	4.84606	0.861415	0.391758	0.66565
Q8NFU4	FDCSP	0.515331	8.34648	0.858766	0.393209	0.66565
P80303;P80303-2	NUCB2	0.280925	7.9088	0.857237	0.394048	0.66565
Q9UKR3	KLK13	-0.265474	5.23846	-0.85553	0.394985	0.66565
P37837	TALDO1	-0.264307	9.37726	-0.855012	0.39527	0.66565
Q9HC84	MUC5B	-0.237216	14.3844	-0.850575	0.397716	0.667421
Q9NP55;Q9NP55-2	BPIFA1	0.515896	11.595	0.848426	0.398903	0.667421
P59998;P59998-2;P59998-3	ARPC4	-0.248882	7.40608	-0.839146	0.404057	0.673863
O75556	SCGB2A1	0.507714	5.98669	0.83171	0.408216	0.678609
Q9Y6R7	FCGBP	-0.312473	10.6988	-0.825459	0.411732	0.678881
P63104	YWHAZ	-0.153953	7.80202	-0.824613	0.412209	0.678881
P04406	GAPDH	-0.178042	3.24104	-0.824419	0.412318	0.678881
P01037	CST1	-0.514559	8.01047	-0.813446	0.41854	0.681571
P06733	ENO1	-0.188148	9.43359	-0.812736	0.418944	0.681571
Q02818	NUCB1	-0.264524	6.98589	-0.811925	0.419407	0.681571
Q04118	PRB3	-0.393393	12.3149	-0.811666	0.419554	0.681571
P06396-2	GSN	-0.336547	7.45244	-0.809932	0.420544	0.681571
P05161	ISG15	-0.162991	2.28169	-0.798866	0.426893	0.681592
P16050	ALOX15	0.229792	3.07255	0.796845	0.428059	0.681592
P01871;P01871-2	IGHM	0.266467	12.2998	0.795771	0.428679	0.681592
P28325	CST5	-0.484962	7.86317	-0.794828	0.429224	0.681592
P12724	RNASE3	0.335611	4.55643	0.794436	0.429451	0.681592
P36871;P36871-2;P36871-3	PGM1	-0.197884	3.36916	-0.793947	0.429734	0.681592
P13727;P13727-2	PRG2	0.413203	3.5492	0.793858	0.429785	0.681592
P08238	HSP90AB1	0.205852	3.02006	0.783914	0.435562	0.688641
O95994	AGR2	0.350561	6.66281	0.77632	0.440004	0.693542
P07858	CTSB	-0.238121	6.28438	-0.770605	0.443364	0.695465
Q6UWP8	SBSN	-0.17627	2.95582	-0.765539	0.446355	0.695465
P13639	EEF2	0.133658	5.55118	0.764265	0.44711	0.695465
P16402	H1-3	-0.218478	5.81535	-0.761638	0.448667	0.695465
A0A0B4J1U7	IGHV6-1	0.47068	8.39464	0.760839	0.449141	0.695465
P98088	MUC5AC	-0.325966	11.2725	-0.760581	0.449295	0.695465
P02652	APOA2	0.14512	2.76114	0.755241	0.452472	0.697746
O75874	IDH1	0.172687	4.97001	0.753573	0.453467	0.697746
Q9BRF8;Q9BRF8-2;Q9BRF8-3	CPPED1	-0.197874	5.63648	-0.74706	0.457366	0.699445
P09211	GSTP1	-0.140522	8.51989	-0.746038	0.457979	0.699445
P07358	C8B	0.131424	2.71315	0.744954	0.45863	0.699445
Q96CX2	KCTD12	-0.233004	3.18069	-0.740856	0.461097	0.701138
Q9UM07	PADI4	-0.208231	2.97357	-0.737011	0.463418	0.70228
A0A075B6H9	IGLV4-69	0.357428	7.95066	0.735115	0.464564	0.70228
P40121;P40121-2	CAPG	-0.209458	5.89513	-0.718275	0.474821	0.715693
P05787;P05787-2	KRT8	-0.329479	5.13352	-0.704811	0.483113	0.724309
Q9UJ70	NAGK	-0.196909	6.04516	-0.704445	0.48334	0.724309
P12111;P12111-2;P12111-4	COL6A3	0.119586	2.41776	0.690716	0.491878	0.732991
Q8WXI7	MUC16	-0.162707	8.26527	-0.690571	0.491969	0.732991
Q92743	HTRA1	0.242982	5.27095	0.686397	0.494582	0.734766
P62805	H4C1	0.341033	12.4209	0.680093	0.498542	0.738528
P30044;P30044-2;P30044-3	PRDX5	0.148077	4.74087	0.671475	0.503983	0.742674
P04040	CAT	-0.255286	8.46019	-0.670592	0.504542	0.742674
Q96C19	EFHD2	-0.205723	4.9474	-0.668844	0.505651	0.742674
P00441	SOD1	0.311147	6.65809	0.661611	0.51025	0.747307
P07195	LDHB	0.140201	7.86003	0.658741	0.512082	0.74746
O75223	GGCT	0.193681	3.32345	0.656918	0.513246	0.74746
Q6XQN6;Q6XQN6-2;Q6XQN6-3	NAPRT	-0.132802	2.65689	-0.650867	0.517124	0.750657
P0DMV8;P0DMV8-2;P0DMV9	HSPA1A;HSPA1A;HSPA1B	-0.122473	6.32471	-0.648965	0.518346	0.750657
P05186;P05186-3	ALPL	-0.178178	2.8047	-0.631882	0.529388	0.764507
Q7Z5L0	VMO1	0.251981	4.54221	0.619019	0.537781	0.769083
Q6UXB3	LYPD2	0.286402	3.76277	0.61783	0.538561	0.769083
P04280	PRB1	-0.414367	7.22648	-0.615767	0.539914	0.769083
P25311	AZGP1	-0.170747	15.1988	-0.615756	0.539922	0.769083
P0DTE7;P0DTE8;P0DUB6	AMY1B;AMY1C;AMY1A	0.353076	12.7732	0.613403	0.541468	0.769083
P12273	PIP	-0.210043	13.5352	-0.613381	0.541482	0.769083
P40925;P40925-3	MDH1	0.110077	2.44146	0.604573	0.547289	0.77437
Q96NY7;Q96NY7-2	CLIC6	0.130519	2.59757	0.603196	0.5482	0.77437
P31947	SFN	-0.163265	3.08328	-0.600303	0.550116	0.774959
P27482	CALML3	-0.279732	6.70299	-0.597163	0.552199	0.77534
Q92820	GGH	-0.105032	2.86799	-0.594235	0.554145	0.77534
P08493;P08493-2	MGP	-0.384489	5.07318	-0.593123	0.554885	0.77534
O00560;O00560-3	SDCBP	-0.142558	4.83577	-0.585841	0.559743	0.779622
Q08380	LGALS3BP	0.134286	10.3602	0.584013	0.560966	0.779622
P22079	LPO	0.19736	5.81621	0.580941	0.563024	0.780384
P08311	CTSG	-0.249443	9.30373	-0.577158	0.565563	0.781208
Q16851;Q16851-2	UGP2	0.148592	4.06341	0.575555	0.56664	0.781208
Q8TDL5	BPIFB1	0.220368	13.4	0.557495	0.578851	0.79592
Q14847;Q14847-2;Q14847-3	LASP1	-0.116571	2.22467	-0.55221	0.582448	0.798741
P35858;P35858-2	IGFALS	-0.0728932	2.56151	-0.547596	0.585597	0.800935
P22626;P22626-2	HNRNPA2B1	0.22639	5.85125	0.537694	0.592382	0.804331
P31025	LCN1	0.267158	8.63618	0.536526	0.593185	0.804331
P35527	KRT9	0.158234	5.58629	0.535242	0.594068	0.804331
P02810	PRH1	-0.245582	12.5992	-0.534901	0.594302	0.804331
P17213	BPI	-0.247525	6.69839	-0.531298	0.596784	0.80558
P02768	ALB	-0.152242	14.7162	-0.528343	0.598823	0.806228
P07996;P07996-2	THBS1	0.181261	4.91899	0.525731	0.600627	0.806525
P08185	SERPINA6	0.170756	4.07797	0.522164	0.603097	0.806525
A0A0C4DH43	IGHV2-70D	-0.433399	7.0265	-0.521258	0.603724	0.806525
P01601	IGKV1D-16	0.19094	2.96995	0.515082	0.608012	0.81016
P10909-6	CLU	0.166483	3.31907	0.511319	0.610631	0.810972
Q14974	KPNB1	-0.0813792	4.22299	-0.509702	0.611758	0.810972
P08246	ELANE	-0.166772	11.3849	-0.500917	0.617898	0.817016
P31151	S100A7	-0.239966	7.55705	-0.495244	0.621877	0.818841
Q05315	CLC	0.164628	5.31435	0.494435	0.622446	0.818841
P10153	RNASE2	-0.14187	2.82102	-0.481792	0.631358	0.828457
Q86VR7;Q86VR7-2	VSIG10L	0.131962	2.80598	0.463962	0.64402	0.842933
A8K2U0	A2ML1	0.176744	5.89057	0.459922	0.646904	0.843755
P0DME0;Q01105;Q01105-2;Q01105-3;Q01105-4	SETSIP;SET;SET;SET;SET	-0.148272	3.89159	-0.458511	0.647913	0.843755
P31946;P31946-2	YWHAB	0.0995419	7.76452	0.45604	0.649681	0.843932
P29401;P29401-2	TKT	-0.115073	9.23894	-0.45009	0.653945	0.847343
P27348	YWHAQ	-0.203788	4.93102	-0.446836	0.656282	0.848245
Q02487;Q02487-2	DSC2	-0.17218	5.51879	-0.44452	0.657948	0.848277
P23284	PPIB	0.133174	7.61708	0.440228	0.66104	0.850143
O43240	KLK10	-0.149124	4.56054	-0.434738	0.665002	0.853117
P01833	PIGR	0.0838388	15.7736	0.427744	0.670064	0.855043
P09467	FBP1	0.117633	4.70907	0.422185	0.674099	0.855043
P04114	APOB	-0.0950488	5.76435	-0.421159	0.674845	0.855043
P01876	IGHA1	-0.0953306	15.5234	-0.417715	0.67735	0.855043
Q9UBX7;Q9UBX7-1;Q9UBX7-3;Q9UBX7-4	KLK11	-0.115119	5.70474	-0.417419	0.677566	0.855043
P04264	KRT1	-0.155643	4.28182	-0.417255	0.677685	0.855043
P61769	B2M	-0.149852	10.8858	-0.415119	0.679241	0.855043
O00299	CLIC1	0.118892	6.09692	0.414443	0.679734	0.855043
P52907	CAPZA1	0.0976675	6.36543	0.408776	0.68387	0.858157
P24821;P24821-4	TNC	-0.129144	2.63808	-0.406122	0.685811	0.858509
P52209;P52209-2	PGD	0.0727671	8.36402	0.402469	0.688485	0.859775
Q99935	OPRPN	0.0889373	2.65468	0.396574	0.692809	0.862559
O00391	QSOX1	-0.0864252	5.36425	-0.391837	0.696291	0.862559
O14791;O14791-2;O14791-3	APOL1	0.0694033	2.55354	0.390364	0.697375	0.862559
P09238	MMP10	-0.140462	3.42725	-0.390346	0.697388	0.862559
Q9UBG3	CRNN	-0.121263	5.74106	-0.386312	0.70036	0.864168
P03973	SLPI	-0.125037	12.0551	-0.381666	0.703789	0.866331
P19971;P19971-2	TYMP	-0.0706765	5.4768	-0.378796	0.705911	0.866879
P30740	SERPINB1	0.0813972	6.69459	0.365832	0.715522	0.874284
Q14118	DAG1	0.140823	4.85685	0.365052	0.716101	0.874284
P80748	IGLV3-21	0.151342	3.46525	0.362219	0.718208	0.874284
O60814;P57053;P58876;P62807;Q5QNW6;Q5QNW6-2;Q93079;Q99877;Q99879;Q99880	H2BC12;H2BS1;H2BC5;H2BC4;H2BC18;H2BC18;H2BC9;H2BC15;H2BC14;H2BC13	-0.166004	8.1721	-0.357929	0.721403	0.874284
P52790	HK3	-0.0737186	4.3413	-0.357786	0.721509	0.874284
P34096	RNASE4	0.114777	4.6294	0.356596	0.722397	0.874284
P02814	SMR3B	0.271929	6.98608	0.353373	0.724802	0.874284
K7EJ46-2	SMIM22	-0.110272	5.24565	-0.352477	0.72547	0.874284
P09228	CST2	-0.237978	10.0398	-0.345504	0.730683	0.878519
P07237	P4HB	0.0722987	6.85974	0.343074	0.732504	0.878665
O75083	WDR1	0.126015	5.9125	0.337942	0.736352	0.879321
Q6P4A8	PLBD1	0.169505	4.52807	0.334428	0.738991	0.879321
P22061;P22061-2	PCMT1	-0.0850031	2.79894	-0.333893	0.739393	0.879321
P58499;P58499-2;P58499-3	FAM3B	0.181469	6.32296	0.332411	0.740507	0.879321
P29373	CRABP2	-0.103087	3.88018	-0.331018	0.741555	0.879321
P00736	C1R	0.0766568	2.5173	0.327555	0.744162	0.880393
P13647	KRT5	-0.0845177	4.45573	-0.315389	0.753343	0.887116
P11142	HSPA8	-0.0480116	7.69114	-0.309667	0.757674	0.887116
P01817	IGHV2-5	0.0782019	2.7735	0.307591	0.759247	0.887116
O95336	PGLS	0.0613099	4.8873	0.307532	0.759292	0.887116
Q08188	TGM3	-0.144192	8.44604	-0.306425	0.760131	0.887116
P60866;P60866-2	RPS20	-0.0739804	2.7831	-0.304908	0.761281	0.887116
Q9GZZ8	LACRT	0.201816	6.48433	0.304151	0.761856	0.887116
P06870;P06870-2	KLK1	0.111439	11.4751	0.300206	0.764851	0.888602
P04080	CSTB	0.137556	9.30732	0.292996	0.770335	0.892967
P01861	IGHG4	0.0811254	6.20732	0.281865	0.778824	0.899467
P00751	CFB	-0.0968481	9.90343	-0.281082	0.779422	0.899467
Q8WVQ1;Q8WVQ1-2;Q8WVQ1-3	CANT1	0.10329	3.97198	0.271318	0.786892	0.904884
P32926	DSG3	0.0945521	6.66926	0.269874	0.787999	0.904884
P19021;P19021-2;P19021-3;P19021-4;P19021-5;P19021-6	PAM	-0.0924771	7.33907	-0.26809	0.789367	0.904884
P00352	ALDH1A1	0.0705889	5.70248	0.251936	0.80178	0.916978
Q04917	YWHAH	0.0699711	3.33147	0.249749	0.803465	0.916978
P02746	C1QB	0.0570922	3.89192	0.246458	0.806002	0.917848
Q96DR5	BPIFA2	0.154215	10.896	0.240616	0.81051	0.919949
P99999	CYCS	0.0949078	3.73867	0.239024	0.811739	0.919949
A0A0C4DH32	IGHV3-20	-0.0569106	2.59371	-0.237153	0.813185	0.919949
Q9HAT2;Q9HAT2-2	SIAE	0.0571679	3.40075	0.228282	0.820049	0.925689
P02788	LTF	-0.0683224	11.2074	-0.216327	0.829321	0.933326
P20591;P20591-2	MX1	-0.0467462	2.48538	-0.214905	0.830425	0.933326
Q02413	DSG1	0.0724064	5.14627	0.210355	0.833962	0.935267
P23526;P23526-2	AHCY	-0.0481675	4.17689	-0.204162	0.83878	0.938279
A0A0J9YXX1	IGHV5-10-1	0.143358	5.71236	0.20043	0.841688	0.938279
O43653	PSCA	-0.125512	4.32625	-0.199911	0.842091	0.938279
O60235	TMPRSS11D	0.0653518	3.41377	0.196007	0.845135	0.939645
Q96PD5;Q96PD5-2	PGLYRP2	0.0416618	2.73836	0.191131	0.84894	0.941849
P60709	ACTB	0.0818266	11.2578	0.182298	0.855841	0.947473
P61981	YWHAG	0.0314233	4.77215	0.175296	0.86132	0.949647
P06396	GSN	-0.0320221	8.53076	-0.175093	0.861479	0.949647
O95969	SCGB1D2	-0.108088	4.47056	-0.169117	0.86616	0.952776
P06744;P06744-2	GPI	-0.0354169	9.07749	-0.164447	0.869822	0.954578
P02533	KRT14	0.0390933	2.67344	0.16232	0.871491	0.954578
Q5TEC6	H3-2	0.060689	5.03729	0.156148	0.876337	0.956797
Q8IUX8;Q8IUX8-2	EGFL6	-0.116151	5.93724	-0.153169	0.878676	0.956797
P60900;P60900-2	PSMA6	-0.0459088	5.27312	-0.152634	0.879097	0.956797
P24158	PRTN3	0.0449745	7.37544	0.14865	0.882229	0.956797
P23280-2	CA6	-0.121504	5.91958	-0.145923	0.884374	0.956797
P35908	KRT2	-0.0525408	4.93624	-0.143349	0.8864	0.956797
P01033	TIMP1	0.0381749	10.323	0.143258	0.886471	0.956797
P07910;P07910-2;P07910-3;P07910-4	HNRNPC	-0.0342304	3.6761	-0.136848	0.891518	0.9585
P61626	LYZ	0.0492811	15.644	0.136253	0.891987	0.9585
P22314;P22314-2	UBA1	0.023536	4.46325	0.134192	0.893611	0.9585
P02812	PRB2	-0.0756326	11.2374	-0.125016	0.900845	0.964259
Q13228;Q13228-2;Q13228-4	SELENBP1	0.0342809	4.7463	0.11302	0.910317	0.969772
P23141;P23141-2;P23141-3	CES1	0.0303799	2.96745	0.109862	0.912813	0.969772
P13645	KRT10	-0.0327225	5.96731	-0.107719	0.914506	0.969772
Q16777;Q6FI13	H2AC20;H2AC18	-0.0253536	2.2112	-0.105549	0.916222	0.969772
A8K7I4	CLCA1	-0.0217487	2.67624	-0.104668	0.916919	0.969772
Q96S96	PEBP4	0.0269972	2.74277	0.104248	0.917251	0.969772
P15153	RAC2	-0.0281131	3.16114	-0.0959841	0.923789	0.974028
A0A0C4DH24	IGKV6-21	-0.0441158	5.0322	-0.0880284	0.930089	0.974028
P36952	SERPINB5	-0.0281127	6.47949	-0.0873181	0.930652	0.974028
O15335	CHAD	0.0180275	3.8282	0.0855453	0.932056	0.974028
O00584	RNASET2	-0.0191453	5.59008	-0.0855385	0.932061	0.974028
P20930	FLG	0.0187389	2.81134	0.0821336	0.934759	0.974028
A0A0B4J1V6	IGHV3-73	-0.0210806	2.43648	-0.0819636	0.934894	0.974028
P61160	ACTR2	-0.0201545	5.11829	-0.0801298	0.936348	0.974028
P62258	YWHAE	0.0143659	4.40621	0.0776329	0.938327	0.974127
B9A064	IGLL5	0.0126434	12.9572	0.0718328	0.942926	0.975359
P15311	EZR	-0.0155889	7.89537	-0.0709401	0.943634	0.975359
P09210	GSTA2	-0.0305327	3.08351	-0.0673866	0.946453	0.975359
Q5SSJ5;Q5SSJ5-5	HP1BP3	-0.0110046	2.32691	-0.0632324	0.94975	0.975359
P36955	SERPINF1	0.0218295	7.95328	0.0631683	0.949801	0.975359
Q9P258	RCC2	0.0115376	2.28684	0.0595718	0.952655	0.975359
P08779	KRT16	0.0156305	2.61214	0.0576055	0.954216	0.975359
P01034	CST3	0.0209074	10.1769	0.0571134	0.954607	0.975359
Q8WWA0	ITLN1	-0.018359	3.44198	-0.0488508	0.961168	0.979756
P68371	TUBB4B	-0.0105482	4.33689	-0.0469217	0.9627	0.979756
P0C0L5	C4B	-0.0129115	3.2022	-0.0400447	0.968164	0.983381
Q16378	PRR4	0.0196169	12.9647	0.0369187	0.970648	0.983971
O43490;O43490-2;O43490-3;O43490-4;O43490-5;O43490-6;O43490-7	PROM1	-0.00605329	5.28612	-0.0231946	0.981557	0.991105
Q9UKN1;Q9UKN1-2	MUC12	-0.010223	8.82424	-0.0204436	0.983744	0.991105
P49788;P49788-2	RARRES1	0.00594694	6.72536	0.0189478	0.984933	0.991105
P27797	CALR	-0.00774697	5.71236	-0.0184189	0.985354	0.991105
Q99536	VAT1	0.00225974	7.36423	0.0111056	0.991169	0.995018
P02766	TTR	-0.0018988	6.51866	-0.00557398	0.995567	0.99609
Q8TAX7	MUC7	-0.00282616	12.983	-0.00491718	0.99609	0.99609
