# Supplementary material for: diaPASEF Proteomics and Feature Selection for the Description of Sputum Proteome Profiles in a Cohort of Different Subtypes of Lung Cancer Patients and Controls
Source: Int J Mol Sci. 2022 Aug 5;23(15):8737. doi: 10.3390/ijms23158737 (PMC9369298; doi:10.3390/ijms23158737)
Supplement: Supplementary file 1 [file ijms-23-08737-s001.zip › Supplementary Table S4.xlsx]

## Sheet: enrichment all
#category	term ID	term description	genes mapped	set/pathway size	enrichment score	direction	false discovery rate	method	matching proteins in your input (IDs)	matching proteins in your input (labels)
GO Process	GO:0006953	Acute-phase response	13	44	4.31381	bottom	0.0017	afc	9606.ENSP00000217407,9606.ENSP00000255030,9606.ENSP00000255040,9606.ENSP00000259396,9606.ENSP00000266041,9606.ENSP00000308541,9606.ENSP00000321853,9606.ENSP00000348170,9606.ENSP00000376793,9606.ENSP00000384906,9606.ENSP00000393887,9606.ENSP00000394936,9606.ENSP00000416066	LBP,CRP,APCS,ORM1,ITIH4,F2,SERPINF2,HP,GIG25,SAA1,AHSG,ORM2,SERPINA1
GO Process	GO:0002526	Acute inflammatory response	17	74	3.48723	bottom	0.0026	afc	9606.ENSP00000217407,9606.ENSP00000255030,9606.ENSP00000255040,9606.ENSP00000259396,9606.ENSP00000266041,9606.ENSP00000308541,9606.ENSP00000321853,9606.ENSP00000348170,9606.ENSP00000356671,9606.ENSP00000356969,9606.ENSP00000357722,9606.ENSP00000376793,9606.ENSP00000384906,9606.ENSP00000393887,9606.ENSP00000394936,9606.ENSP00000416066,9606.ENSP00000466090	LBP,CRP,APCS,ORM1,ITIH4,F2,SERPINF2,HP,SERPINC1,APOA2,S100A8,GIG25,SAA1,AHSG,ORM2,SERPINA1,ELANE
GO Process	GO:1903034	Regulation of response to wounding	21	169	2.52578	bottom	0.0026	ks	9606.ENSP00000053867,9606.ENSP00000205948,9606.ENSP00000216181,9606.ENSP00000226218,9606.ENSP00000232003,9606.ENSP00000252244,9606.ENSP00000252486,9606.ENSP00000255040,9606.ENSP00000260356,9606.ENSP00000278407,9606.ENSP00000301522,9606.ENSP00000306099,9606.ENSP00000306361,9606.ENSP00000308541,9606.ENSP00000308938,9606.ENSP00000321853,9606.ENSP00000336829,9606.ENSP00000356671,9606.ENSP00000366109,…	GRN,APOH,MYH9,VTN,HRG,KRT1,APOE,APCS,THBS1,SERPING1,PRDX2,FGB,FGA,F2,PLG,SERPINF2,FGG,SERPINC1,ANXA1,F11,ACTG1
GO Process	GO:0030193	Regulation of blood coagulation	16	80	3.35649	bottom	0.0081	afc	9606.ENSP00000205948,9606.ENSP00000226218,9606.ENSP00000232003,9606.ENSP00000252244,9606.ENSP00000252486,9606.ENSP00000260356,9606.ENSP00000278407,9606.ENSP00000301522,9606.ENSP00000306099,9606.ENSP00000306361,9606.ENSP00000308541,9606.ENSP00000308938,9606.ENSP00000321853,9606.ENSP00000336829,9606.ENSP00000356671,9606.ENSP00000384957	APOH,VTN,HRG,KRT1,APOE,THBS1,SERPING1,PRDX2,FGB,FGA,F2,PLG,SERPINF2,FGG,SERPINC1,F11
GO Process	GO:0061045	Negative regulation of wound healing	14	70	3.57433	bottom	0.0084	afc	9606.ENSP00000205948,9606.ENSP00000226218,9606.ENSP00000232003,9606.ENSP00000252244,9606.ENSP00000252486,9606.ENSP00000255040,9606.ENSP00000278407,9606.ENSP00000306099,9606.ENSP00000306361,9606.ENSP00000308541,9606.ENSP00000308938,9606.ENSP00000321853,9606.ENSP00000336829,9606.ENSP00000384957	APOH,VTN,HRG,KRT1,APOE,APCS,SERPING1,FGB,FGA,F2,PLG,SERPINF2,FGG,F11
GO Component	GO:0072562	Blood microparticle	64	115	2.58405	bottom	6.68e-06	ks	9606.ENSP00000222381,9606.ENSP00000224181,9606.ENSP00000225655,9606.ENSP00000226218,9606.ENSP00000226355,9606.ENSP00000232003,9606.ENSP00000236850,9606.ENSP00000245907,9606.ENSP00000251595,9606.ENSP00000252244,9606.ENSP00000252486,9606.ENSP00000254801,9606.ENSP00000255040,9606.ENSP00000259396,9606.ENSP00000260130,9606.ENSP00000262776,9606.ENSP00000263100,9606.ENSP00000263408,9606.ENSP00000264613,…	PON1,C8G,PFN1,VTN,AFM,HRG,APOA1,C3,HBA2,KRT1,APOE,IGJ,APCS,ORM1,SDCBP,LGALS3BP,A1BG,C9,CP,AMBP,HPX,ITIH4,ITIH1,SERPING1,ALB,ANXA5,FGB,FGA,F2,PRSS1,PLG,C1QB,APOL1,SERPINF2,A2M,HBB,FGG,HP,ACTB,APOA4,ITIH2,MSN,AGT,C4BPA,CFH,SERPINC1,APOA2,GSN,C1QC,HSPA1B,CLIC1,HBD,GIG25,YWHAZ,C1S,AHSG,ORM2,C4B,CFB,GC,IGLL5,HSPA8,C1R,ACTG1
STRING clusters	CL:19705	Mixed, incl. complement and coagulation cascades, and lipoprotein particle	68	182	2.32162	bottom	1.35e-05	ks	9606.ENSP00000205948,9606.ENSP00000215727,9606.ENSP00000216336,9606.ENSP00000222381,9606.ENSP00000223642,9606.ENSP00000224181,9606.ENSP00000225275,9606.ENSP00000226355,9606.ENSP00000231751,9606.ENSP00000232003,9606.ENSP00000233242,9606.ENSP00000233997,9606.ENSP00000234347,9606.ENSP00000236826,9606.ENSP00000236850,9606.ENSP00000237014,9606.ENSP00000245907,9606.ENSP00000252486,9606.ENSP00000255030,…	APOH,SERPIND1,CTSG,PON1,C5,C8G,MPO,AFM,LTF,HRG,APOB,AZU1,PRTN3,MMP8,APOA1,TTR,C3,APOE,CRP,LYZ,A1BG,C9,C6,CP,AMBP,SERPING1,PIP,AZGP1,ALB,C2,KLK1,LRG1,FGB,FGA,F2,PLG,C1QB,APOL1,SERPINF2,C7,A2M,VMO1,FGG,SLPI,SERPINA6,APOA4,ITIH2,AGT,C4BPA,CFH,SERPINC1,APOA2,C8B,C1QC,SERPINB1,GIG25,CFI,F11,C1S,CRISP3,AHSG,ITIH3,C4B,SERPINA1,CFB,PLTP,C1R,ELANE
STRING clusters	CL:19706	Mixed, incl. complement and coagulation cascades, and lipoprotein particle	65	189	2.37544	bottom	1.35e-05	ks	9606.ENSP00000205948,9606.ENSP00000215727,9606.ENSP00000216336,9606.ENSP00000222381,9606.ENSP00000223642,9606.ENSP00000224181,9606.ENSP00000225275,9606.ENSP00000226355,9606.ENSP00000231751,9606.ENSP00000232003,9606.ENSP00000233242,9606.ENSP00000233997,9606.ENSP00000236826,9606.ENSP00000236850,9606.ENSP00000237014,9606.ENSP00000245907,9606.ENSP00000252486,9606.ENSP00000255030,9606.ENSP00000263100,…	APOH,SERPIND1,CTSG,PON1,C5,C8G,MPO,AFM,LTF,HRG,APOB,AZU1,MMP8,APOA1,TTR,C3,APOE,CRP,A1BG,C9,C6,CP,AMBP,SERPING1,PIP,AZGP1,ALB,C2,KLK1,LRG1,FGB,FGA,F2,PLG,C1QB,APOL1,SERPINF2,C7,A2M,FGG,SLPI,SERPINA6,APOA4,ITIH2,AGT,C4BPA,CFH,SERPINC1,APOA2,C8B,C1QC,SERPINB1,GIG25,CFI,F11,C1S,CRISP3,AHSG,ITIH3,C4B,SERPINA1,CFB,PLTP,C1R,ELANE
STRING clusters	CL:19709	Mixed, incl. formation of fibrin clot (clotting cascade), and ace inhibitor pathway	23	70	3.16194	bottom	5.39e-05	ks	9606.ENSP00000205948,9606.ENSP00000215727,9606.ENSP00000226355,9606.ENSP00000232003,9606.ENSP00000237014,9606.ENSP00000265132,9606.ENSP00000295897,9606.ENSP00000301420,9606.ENSP00000302621,9606.ENSP00000306099,9606.ENSP00000306361,9606.ENSP00000308541,9606.ENSP00000308938,9606.ENSP00000321853,9606.ENSP00000323929,9606.ENSP00000336829,9606.ENSP00000342850,9606.ENSP00000351190,9606.ENSP00000355627,…	APOH,SERPIND1,AFM,HRG,TTR,AMBP,ALB,KLK1,LRG1,FGB,FGA,F2,PLG,SERPINF2,A2M,FGG,SERPINA6,ITIH2,AGT,SERPINC1,F11,AHSG,ITIH3
STRING clusters	CL:19713	Hemostasis, and Proteinase inhibitor I25C, fetuin, conserved site	15	34	3.77714	bottom	0.00012	afc	9606.ENSP00000205948,9606.ENSP00000215727,9606.ENSP00000232003,9606.ENSP00000265132,9606.ENSP00000306099,9606.ENSP00000306361,9606.ENSP00000308541,9606.ENSP00000308938,9606.ENSP00000321853,9606.ENSP00000336829,9606.ENSP00000351190,9606.ENSP00000356671,9606.ENSP00000384957,9606.ENSP00000393887,9606.ENSP00000415769	APOH,SERPIND1,HRG,AMBP,FGB,FGA,F2,PLG,SERPINF2,FGG,ITIH2,SERPINC1,F11,AHSG,ITIH3
STRING clusters	CL:19711	Hemostasis, and Retinoid cycle disease events	20	45	3.11691	bottom	0.00018	afc	9606.ENSP00000205948,9606.ENSP00000215727,9606.ENSP00000226355,9606.ENSP00000232003,9606.ENSP00000237014,9606.ENSP00000265132,9606.ENSP00000295897,9606.ENSP00000302621,9606.ENSP00000306099,9606.ENSP00000306361,9606.ENSP00000308541,9606.ENSP00000308938,9606.ENSP00000321853,9606.ENSP00000336829,9606.ENSP00000342850,9606.ENSP00000351190,9606.ENSP00000356671,9606.ENSP00000384957,9606.ENSP00000393887,…	APOH,SERPIND1,AFM,HRG,TTR,AMBP,ALB,LRG1,FGB,FGA,F2,PLG,SERPINF2,FGG,SERPINA6,ITIH2,SERPINC1,F11,AHSG,ITIH3
STRING clusters	CL:19715	COVID-19, thrombosis and anticoagulation, and regulation of fibrinolysis	14	18	3.72444	bottom	0.00027	afc	9606.ENSP00000205948,9606.ENSP00000215727,9606.ENSP00000232003,9606.ENSP00000265132,9606.ENSP00000306099,9606.ENSP00000306361,9606.ENSP00000308541,9606.ENSP00000308938,9606.ENSP00000321853,9606.ENSP00000336829,9606.ENSP00000351190,9606.ENSP00000384957,9606.ENSP00000393887,9606.ENSP00000415769	APOH,SERPIND1,HRG,AMBP,FGB,FGA,F2,PLG,SERPINF2,FGG,ITIH2,F11,AHSG,ITIH3
STRING clusters	CL:19707	Mixed, incl. formation of fibrin clot (clotting cascade), and lipoprotein particle	46	49	2.13783	bottom	0.00078	ks	9606.ENSP00000205948,9606.ENSP00000215727,9606.ENSP00000216336,9606.ENSP00000222381,9606.ENSP00000225275,9606.ENSP00000226355,9606.ENSP00000231751,9606.ENSP00000232003,9606.ENSP00000233242,9606.ENSP00000233997,9606.ENSP00000236826,9606.ENSP00000236850,9606.ENSP00000237014,9606.ENSP00000252486,9606.ENSP00000263100,9606.ENSP00000264613,9606.ENSP00000265132,9606.ENSP00000291009,9606.ENSP00000292401,…	APOH,SERPIND1,CTSG,PON1,MPO,AFM,LTF,HRG,APOB,AZU1,MMP8,APOA1,TTR,APOE,A1BG,CP,AMBP,PIP,AZGP1,ALB,KLK1,LRG1,FGB,FGA,F2,PLG,APOL1,SERPINF2,A2M,FGG,SLPI,SERPINA6,APOA4,ITIH2,AGT,SERPINC1,APOA2,SERPINB1,GIG25,F11,CRISP3,AHSG,ITIH3,SERPINA1,PLTP,ELANE
STRING clusters	CL:19966	Complement cascade	19	129	2.95071	bottom	0.00078	afc	9606.ENSP00000223642,9606.ENSP00000224181,9606.ENSP00000245907,9606.ENSP00000255030,9606.ENSP00000263408,9606.ENSP00000263413,9606.ENSP00000278407,9606.ENSP00000299367,9606.ENSP00000313967,9606.ENSP00000322061,9606.ENSP00000356037,9606.ENSP00000356399,9606.ENSP00000360281,9606.ENSP00000363770,9606.ENSP00000378130,9606.ENSP00000385035,9606.ENSP00000415941,9606.ENSP00000416561,9606.ENSP00000438615	C5,C8G,C3,CRP,C9,C6,SERPING1,C2,C1QB,C7,C4BPA,CFH,C8B,C1QC,CFI,C1S,C4B,CFB,C1R
STRING clusters	CL:21835	Hemoglobin complex	3	5	7.27777	bottom	0.0042	afc	9606.ENSP00000251595,9606.ENSP00000333994,9606.ENSP00000369654	HBA2,HBB,HBD
STRING clusters	CL:19708	Mixed, incl. formation of fibrin clot (clotting cascade), and serine-type endopeptidase inhibitor activity	38	92	2.12363	bottom	0.0047	ks	9606.ENSP00000205948,9606.ENSP00000215727,9606.ENSP00000216336,9606.ENSP00000225275,9606.ENSP00000226355,9606.ENSP00000231751,9606.ENSP00000232003,9606.ENSP00000233997,9606.ENSP00000236826,9606.ENSP00000237014,9606.ENSP00000263100,9606.ENSP00000264613,9606.ENSP00000265132,9606.ENSP00000291009,9606.ENSP00000292401,9606.ENSP00000295897,9606.ENSP00000301420,9606.ENSP00000302621,9606.ENSP00000306099,…	APOH,SERPIND1,CTSG,MPO,AFM,LTF,HRG,AZU1,MMP8,TTR,A1BG,CP,AMBP,PIP,AZGP1,ALB,KLK1,LRG1,FGB,FGA,F2,PLG,SERPINF2,A2M,FGG,SLPI,SERPINA6,ITIH2,AGT,SERPINC1,SERPINB1,GIG25,F11,CRISP3,AHSG,ITIH3,SERPINA1,ELANE
KEGG	hsa04610	Complement and coagulation cascades	32	82	3.11781	bottom	3.72e-05	ks	9606.ENSP00000215727,9606.ENSP00000223642,9606.ENSP00000224181,9606.ENSP00000226218,9606.ENSP00000245907,9606.ENSP00000263408,9606.ENSP00000263413,9606.ENSP00000278407,9606.ENSP00000299367,9606.ENSP00000306099,9606.ENSP00000306361,9606.ENSP00000308541,9606.ENSP00000308938,9606.ENSP00000313967,9606.ENSP00000321853,9606.ENSP00000322061,9606.ENSP00000323929,9606.ENSP00000336829,9606.ENSP00000356037,…	SERPIND1,C5,C8G,VTN,C3,C9,C6,SERPING1,C2,FGB,FGA,F2,PLG,C1QB,SERPINF2,C7,A2M,FGG,C4BPA,CFH,SERPINC1,C8B,C1QC,CFI,CD59,F11,C1S,C4B,SERPINA1,CFB,C1R,ITGAM
WikiPathways	WP558	Complement and coagulation cascades	22	58	3.35591	bottom	0.00075	ks	9606.ENSP00000215727,9606.ENSP00000224181,9606.ENSP00000245907,9606.ENSP00000263408,9606.ENSP00000263413,9606.ENSP00000278407,9606.ENSP00000299367,9606.ENSP00000306099,9606.ENSP00000308541,9606.ENSP00000308938,9606.ENSP00000313967,9606.ENSP00000321853,9606.ENSP00000322061,9606.ENSP00000356399,9606.ENSP00000356671,9606.ENSP00000363770,9606.ENSP00000378130,9606.ENSP00000385035,9606.ENSP00000415941,…	SERPIND1,C8G,C3,C9,C6,SERPING1,C2,FGB,F2,PLG,C1QB,SERPINF2,C7,CFH,SERPINC1,C1QC,CFI,C1S,C4B,SERPINA1,CFB,C1R
WikiPathways	WP176	Folate metabolism	18	69	3.17784	bottom	0.0011	afc	9606.ENSP00000217426,9606.ENSP00000225275,9606.ENSP00000233242,9606.ENSP00000236850,9606.ENSP00000241052,9606.ENSP00000251595,9606.ENSP00000255030,9606.ENSP00000270142,9606.ENSP00000295897,9606.ENSP00000306099,9606.ENSP00000306361,9606.ENSP00000308541,9606.ENSP00000308938,9606.ENSP00000333994,9606.ENSP00000336829,9606.ENSP00000371554,9606.ENSP00000376793,9606.ENSP00000384906	AHCY,MPO,APOB,APOA1,CAT,HBA2,CRP,SOD1,ALB,FGB,FGA,F2,PLG,HBB,FGG,SOD3,GIG25,SAA1
WikiPathways	WP1533	Vitamin B12 metabolism	15	50	3.35574	bottom	0.0022	afc	9606.ENSP00000225275,9606.ENSP00000233242,9606.ENSP00000236850,9606.ENSP00000251595,9606.ENSP00000252486,9606.ENSP00000255030,9606.ENSP00000257264,9606.ENSP00000270142,9606.ENSP00000295897,9606.ENSP00000308541,9606.ENSP00000308938,9606.ENSP00000333994,9606.ENSP00000371554,9606.ENSP00000376793,9606.ENSP00000384906	MPO,APOB,APOA1,HBA2,APOE,CRP,TCN1,SOD1,ALB,F2,PLG,HBB,SOD3,GIG25,SAA1
TISSUES	BTO:0004850	Bone marrow cell	49	170	2.43993	bottom	0.00044	ks	9606.ENSP00000205948,9606.ENSP00000218388,9606.ENSP00000222381,9606.ENSP00000223642,9606.ENSP00000225275,9606.ENSP00000226218,9606.ENSP00000226355,9606.ENSP00000233242,9606.ENSP00000236671,9606.ENSP00000237014,9606.ENSP00000245907,9606.ENSP00000254722,9606.ENSP00000254801,9606.ENSP00000255040,9606.ENSP00000260356,9606.ENSP00000262776,9606.ENSP00000263100,9606.ENSP00000264613,9606.ENSP00000265132,…	APOH,TIMP1,PON1,C5,MPO,VTN,AFM,APOB,CTSD,TTR,C3,SERPINF1,IGJ,APCS,THBS1,LGALS3BP,A1BG,CP,AMBP,HPX,ITIH4,LUM,SERPING1,LRG1,CD14,FGA,F2,APOL1,SERPINF2,A2M,HP,PIGR,AGT,C4BPA,CFH,SERPINC1,ECM1,LCN2,SOD3,GIG25,C1S,AHSG,C4B,SERPINA1,CFB,PLTP,C1R,B2M,FCGBP
TISSUES	BTO:0000237	Cerebrospinal fluid	23	60	2.79874	bottom	0.0012	ks	9606.ENSP00000205948,9606.ENSP00000226355,9606.ENSP00000233809,9606.ENSP00000237014,9606.ENSP00000252486,9606.ENSP00000254722,9606.ENSP00000259396,9606.ENSP00000263100,9606.ENSP00000264613,9606.ENSP00000265983,9606.ENSP00000278407,9606.ENSP00000302621,9606.ENSP00000304236,9606.ENSP00000308541,9606.ENSP00000348170,9606.ENSP00000356399,9606.ENSP00000356671,9606.ENSP00000378130,9606.ENSP00000381448,…	APOH,AFM,IGFBP2,TTR,APOE,SERPINF1,ORM1,A1BG,CP,HPX,SERPING1,LRG1,CD14,F2,HP,CFH,SERPINC1,CFI,CST3,AHSG,ORM2,SERPINA1,DAG1
TISSUES	BTO:0000818	Spinal column	25	45	2.89931	bottom	0.0012	ks	9606.ENSP00000205948,9606.ENSP00000226355,9606.ENSP00000233809,9606.ENSP00000237014,9606.ENSP00000252486,9606.ENSP00000254722,9606.ENSP00000255030,9606.ENSP00000259396,9606.ENSP00000263100,9606.ENSP00000264613,9606.ENSP00000265983,9606.ENSP00000278407,9606.ENSP00000295666,9606.ENSP00000302621,9606.ENSP00000304236,9606.ENSP00000308541,9606.ENSP00000348170,9606.ENSP00000356399,9606.ENSP00000356671,…	APOH,AFM,IGFBP2,TTR,APOE,SERPINF1,CRP,ORM1,A1BG,CP,HPX,SERPING1,IGFBP7,LRG1,CD14,F2,HP,CFH,SERPINC1,CFI,CST3,AHSG,ORM2,SERPINA1,DAG1
TISSUES	BTO:0000230	Subarachnoid space	24	47	2.62272	bottom	0.0024	ks	9606.ENSP00000205948,9606.ENSP00000226355,9606.ENSP00000233809,9606.ENSP00000237014,9606.ENSP00000252486,9606.ENSP00000254722,9606.ENSP00000259396,9606.ENSP00000263100,9606.ENSP00000264613,9606.ENSP00000265983,9606.ENSP00000278407,9606.ENSP00000295666,9606.ENSP00000302621,9606.ENSP00000304236,9606.ENSP00000308541,9606.ENSP00000348170,9606.ENSP00000356399,9606.ENSP00000356671,9606.ENSP00000378130,…	APOH,AFM,IGFBP2,TTR,APOE,SERPINF1,ORM1,A1BG,CP,HPX,SERPING1,IGFBP7,LRG1,CD14,F2,HP,CFH,SERPINC1,CFI,CST3,AHSG,ORM2,SERPINA1,DAG1
TISSUES	BTO:0000141	Bone marrow	69	478	1.44082	bottom	0.0042	ks	9606.ENSP00000008938,9606.ENSP00000053867,9606.ENSP00000205948,9606.ENSP00000215727,9606.ENSP00000216455,9606.ENSP00000218388,9606.ENSP00000222381,9606.ENSP00000223642,9606.ENSP00000225275,9606.ENSP00000226218,9606.ENSP00000226355,9606.ENSP00000231751,9606.ENSP00000233242,9606.ENSP00000236671,9606.ENSP00000237014,9606.ENSP00000238508,9606.ENSP00000245907,9606.ENSP00000254722,9606.ENSP00000254801,…	PGLYRP1,GRN,APOH,SERPIND1,PSMA3,TIMP1,PON1,C5,MPO,VTN,AFM,LTF,APOB,CTSD,TTR,SERPINB10,C3,SERPINF1,IGJ,APCS,TCN1,ORM1,THBS1,LGALS3BP,A1BG,CAPG,CP,AMBP,HPX,ITIH4,LUM,IQGAP1,SERPING1,CAMP,LRG1,CD14,FGA,F2,PRG2,APOL1,SERPINF2,A2M,PRDX6,HP,PIGR,AGT,C4BPA,CFH,QSOX1,SERPINC1,ECM1,LCN2,SH3BGRL,SOD3,GIG25,YWHAZ,C1S,AHSG,ORM2,LSM5,C4B,SERPINA1,CFB,PLTP,C1R,ITGAM,HNRNPC,B2M,FCGBP
COMPARTMENTS	GOCC:0072562	Blood microparticle	63	116	2.64137	bottom	3.83e-06	ks	9606.ENSP00000222381,9606.ENSP00000224181,9606.ENSP00000225655,9606.ENSP00000226218,9606.ENSP00000226355,9606.ENSP00000232003,9606.ENSP00000236850,9606.ENSP00000245907,9606.ENSP00000251595,9606.ENSP00000252244,9606.ENSP00000252486,9606.ENSP00000254801,9606.ENSP00000255040,9606.ENSP00000259396,9606.ENSP00000260130,9606.ENSP00000262776,9606.ENSP00000263100,9606.ENSP00000263408,9606.ENSP00000264613,…	PON1,C8G,PFN1,VTN,AFM,HRG,APOA1,C3,HBA2,KRT1,APOE,IGJ,APCS,ORM1,SDCBP,LGALS3BP,A1BG,C9,CP,AMBP,HPX,ITIH4,ITIH1,SERPING1,ALB,FGB,FGA,F2,PRSS1,PLG,C1QB,APOL1,SERPINF2,A2M,HBB,FGG,HP,ACTB,APOA4,ITIH2,MSN,AGT,C4BPA,CFH,SERPINC1,APOA2,GSN,C1QC,HSPA1B,CLIC1,HBD,GIG25,YWHAZ,C1S,AHSG,ORM2,C4B,CFB,GC,IGLL5,HSPA8,C1R,ACTG1
COMPARTMENTS	GOCC:0005833	Hemoglobin complex	7	22	5.07409	bottom	0.0055	afc	9606.ENSP00000251595,9606.ENSP00000255030,9606.ENSP00000295897,9606.ENSP00000308541,9606.ENSP00000333994,9606.ENSP00000348170,9606.ENSP00000369654	HBA2,CRP,ALB,F2,HBB,HP,HBD
COMPARTMENTS	GOCC:0005577	Fibrinogen complex	10	19	4.02821	bottom	0.0073	afc	9606.ENSP00000255030,9606.ENSP00000260356,9606.ENSP00000295897,9606.ENSP00000306099,9606.ENSP00000306361,9606.ENSP00000308541,9606.ENSP00000308938,9606.ENSP00000321853,9606.ENSP00000336829,9606.ENSP00000356671	CRP,THBS1,ALB,FGB,FGA,F2,PLG,SERPINF2,FGG,SERPINC1
UniProt Keywords	KW-0011	Acute phase	10	19	4.65396	bottom	0.00086	afc	9606.ENSP00000255030,9606.ENSP00000259396,9606.ENSP00000266041,9606.ENSP00000308541,9606.ENSP00000321853,9606.ENSP00000348170,9606.ENSP00000376793,9606.ENSP00000384906,9606.ENSP00000394936,9606.ENSP00000416066	CRP,ORM1,ITIH4,F2,SERPINF2,HP,GIG25,SAA1,ORM2,SERPINA1
UniProt Keywords	KW-0094	Blood coagulation	12	46	4.035	bottom	0.0011	afc	9606.ENSP00000215727,9606.ENSP00000232003,9606.ENSP00000278407,9606.ENSP00000296511,9606.ENSP00000306099,9606.ENSP00000306361,9606.ENSP00000308541,9606.ENSP00000308938,9606.ENSP00000336829,9606.ENSP00000356671,9606.ENSP00000384957,9606.ENSP00000416066	SERPIND1,HRG,SERPING1,ANXA5,FGB,FGA,F2,PLG,FGG,SERPINC1,F11,SERPINA1
UniProt Keywords	KW-0180	Complement pathway	17	29	2.90723	bottom	0.0070	afc	9606.ENSP00000223642,9606.ENSP00000224181,9606.ENSP00000245907,9606.ENSP00000263408,9606.ENSP00000263413,9606.ENSP00000266542,9606.ENSP00000278407,9606.ENSP00000299367,9606.ENSP00000313967,9606.ENSP00000322061,9606.ENSP00000356037,9606.ENSP00000360281,9606.ENSP00000363770,9606.ENSP00000378130,9606.ENSP00000385035,9606.ENSP00000415941,9606.ENSP00000438615	C5,C8G,C3,C9,C6,C1RL,SERPING1,C2,C1QB,C7,C4BPA,C8B,C1QC,CFI,C1S,C4B,C1R

## Sheet: Suppl Table Sx
#category	term ID	term description	genes mapped	set/pathway size	enrichment score	false discovery rate	matching proteins in your input (labels)
GO Process	GO:0006953	Acute-phase response	13	44	4.31381	0.0017	LBP,CRP,APCS,ORM1,ITIH4,F2,SERPINF2,HP,GIG25,SAA1,AHSG,ORM2,SERPINA1
GO Process	GO:0002526	Acute inflammatory response	17	74	3.48723	0.0026	LBP,CRP,APCS,ORM1,ITIH4,F2,SERPINF2,HP,SERPINC1,APOA2,S100A8,GIG25,SAA1,AHSG,ORM2,SERPINA1,ELANE
GO Process	GO:1903034	Regulation of response to wounding	21	169	2.52578	0.0026	GRN,APOH,MYH9,VTN,HRG,KRT1,APOE,APCS,THBS1,SERPING1,PRDX2,FGB,FGA,F2,PLG,SERPINF2,FGG,SERPINC1,ANXA1,F11,ACTG1
GO Process	GO:0030193	Regulation of blood coagulation	16	80	3.35649	0.0081	APOH,VTN,HRG,KRT1,APOE,THBS1,SERPING1,PRDX2,FGB,FGA,F2,PLG,SERPINF2,FGG,SERPINC1,F11
GO Process	GO:0061045	Negative regulation of wound healing	14	70	3.57433	0.0084	APOH,VTN,HRG,KRT1,APOE,APCS,SERPING1,FGB,FGA,F2,PLG,SERPINF2,FGG,F11
GO Component	GO:0072562	Blood microparticle	64	115	2.58405	6.68e-06	PON1,C8G,PFN1,VTN,AFM,HRG,APOA1,C3,HBA2,KRT1,APOE,IGJ,APCS,ORM1,SDCBP,LGALS3BP,A1BG,C9,CP,AMBP,HPX,ITIH4,ITIH1,SERPING1,ALB,ANXA5,FGB,FGA,F2,PRSS1,PLG,C1QB,APOL1,SERPINF2,A2M,HBB,FGG,HP,ACTB,APOA4,ITIH2,MSN,AGT,C4BPA,CFH,SERPINC1,APOA2,GSN,C1QC,HSPA1B,CLIC1,HBD,GIG25,YWHAZ,C1S,AHSG,ORM2,C4B,CFB,GC,IGLL5,HSPA8,C1R,ACTG1
STRING clusters	CL:19705	Mixed, incl. complement and coagulation cascades, and lipoprotein particle	68	182	2.32162	1.35e-05	APOH,SERPIND1,CTSG,PON1,C5,C8G,MPO,AFM,LTF,HRG,APOB,AZU1,PRTN3,MMP8,APOA1,TTR,C3,APOE,CRP,LYZ,A1BG,C9,C6,CP,AMBP,SERPING1,PIP,AZGP1,ALB,C2,KLK1,LRG1,FGB,FGA,F2,PLG,C1QB,APOL1,SERPINF2,C7,A2M,VMO1,FGG,SLPI,SERPINA6,APOA4,ITIH2,AGT,C4BPA,CFH,SERPINC1,APOA2,C8B,C1QC,SERPINB1,GIG25,CFI,F11,C1S,CRISP3,AHSG,ITIH3,C4B,SERPINA1,CFB,PLTP,C1R,ELANE
STRING clusters	CL:19706	Mixed, incl. complement and coagulation cascades, and lipoprotein particle	65	189	2.37544	1.35e-05	APOH,SERPIND1,CTSG,PON1,C5,C8G,MPO,AFM,LTF,HRG,APOB,AZU1,MMP8,APOA1,TTR,C3,APOE,CRP,A1BG,C9,C6,CP,AMBP,SERPING1,PIP,AZGP1,ALB,C2,KLK1,LRG1,FGB,FGA,F2,PLG,C1QB,APOL1,SERPINF2,C7,A2M,FGG,SLPI,SERPINA6,APOA4,ITIH2,AGT,C4BPA,CFH,SERPINC1,APOA2,C8B,C1QC,SERPINB1,GIG25,CFI,F11,C1S,CRISP3,AHSG,ITIH3,C4B,SERPINA1,CFB,PLTP,C1R,ELANE
STRING clusters	CL:19709	Mixed, incl. formation of fibrin clot (clotting cascade), and ace inhibitor pathway	23	70	3.16194	5.39e-05	APOH,SERPIND1,AFM,HRG,TTR,AMBP,ALB,KLK1,LRG1,FGB,FGA,F2,PLG,SERPINF2,A2M,FGG,SERPINA6,ITIH2,AGT,SERPINC1,F11,AHSG,ITIH3
STRING clusters	CL:19713	Hemostasis, and Proteinase inhibitor I25C, fetuin, conserved site	15	34	3.77714	0.00012	APOH,SERPIND1,HRG,AMBP,FGB,FGA,F2,PLG,SERPINF2,FGG,ITIH2,SERPINC1,F11,AHSG,ITIH3
STRING clusters	CL:19711	Hemostasis, and Retinoid cycle disease events	20	45	3.11691	0.00018	APOH,SERPIND1,AFM,HRG,TTR,AMBP,ALB,LRG1,FGB,FGA,F2,PLG,SERPINF2,FGG,SERPINA6,ITIH2,SERPINC1,F11,AHSG,ITIH3
STRING clusters	CL:19715	COVID-19, thrombosis and anticoagulation, and regulation of fibrinolysis	14	18	3.72444	0.00027	APOH,SERPIND1,HRG,AMBP,FGB,FGA,F2,PLG,SERPINF2,FGG,ITIH2,F11,AHSG,ITIH3
STRING clusters	CL:19707	Mixed, incl. formation of fibrin clot (clotting cascade), and lipoprotein particle	46	49	2.13783	0.00078	APOH,SERPIND1,CTSG,PON1,MPO,AFM,LTF,HRG,APOB,AZU1,MMP8,APOA1,TTR,APOE,A1BG,CP,AMBP,PIP,AZGP1,ALB,KLK1,LRG1,FGB,FGA,F2,PLG,APOL1,SERPINF2,A2M,FGG,SLPI,SERPINA6,APOA4,ITIH2,AGT,SERPINC1,APOA2,SERPINB1,GIG25,F11,CRISP3,AHSG,ITIH3,SERPINA1,PLTP,ELANE
STRING clusters	CL:19966	Complement cascade	19	129	2.95071	0.00078	C5,C8G,C3,CRP,C9,C6,SERPING1,C2,C1QB,C7,C4BPA,CFH,C8B,C1QC,CFI,C1S,C4B,CFB,C1R
STRING clusters	CL:21835	Hemoglobin complex	3	5	7.27777	0.0042	HBA2,HBB,HBD
STRING clusters	CL:19708	Mixed, incl. formation of fibrin clot (clotting cascade), and serine-type endopeptidase inhibitor activity	38	92	2.12363	0.0047	APOH,SERPIND1,CTSG,MPO,AFM,LTF,HRG,AZU1,MMP8,TTR,A1BG,CP,AMBP,PIP,AZGP1,ALB,KLK1,LRG1,FGB,FGA,F2,PLG,SERPINF2,A2M,FGG,SLPI,SERPINA6,ITIH2,AGT,SERPINC1,SERPINB1,GIG25,F11,CRISP3,AHSG,ITIH3,SERPINA1,ELANE
KEGG	hsa04610	Complement and coagulation cascades	32	82	3.11781	3.72e-05	SERPIND1,C5,C8G,VTN,C3,C9,C6,SERPING1,C2,FGB,FGA,F2,PLG,C1QB,SERPINF2,C7,A2M,FGG,C4BPA,CFH,SERPINC1,C8B,C1QC,CFI,CD59,F11,C1S,C4B,SERPINA1,CFB,C1R,ITGAM
WikiPathways	WP558	Complement and coagulation cascades	22	58	3.35591	0.00075	SERPIND1,C8G,C3,C9,C6,SERPING1,C2,FGB,F2,PLG,C1QB,SERPINF2,C7,CFH,SERPINC1,C1QC,CFI,C1S,C4B,SERPINA1,CFB,C1R
WikiPathways	WP176	Folate metabolism	18	69	3.17784	0.0011	AHCY,MPO,APOB,APOA1,CAT,HBA2,CRP,SOD1,ALB,FGB,FGA,F2,PLG,HBB,FGG,SOD3,GIG25,SAA1
WikiPathways	WP1533	Vitamin B12 metabolism	15	50	3.35574	0.0022	MPO,APOB,APOA1,HBA2,APOE,CRP,TCN1,SOD1,ALB,F2,PLG,HBB,SOD3,GIG25,SAA1
UniProt Keywords	KW-0011	Acute phase	10	19	4.65396	0.00086	CRP,ORM1,ITIH4,F2,SERPINF2,HP,GIG25,SAA1,ORM2,SERPINA1
UniProt Keywords	KW-0094	Blood coagulation	12	46	4.035	0.0011	SERPIND1,HRG,SERPING1,ANXA5,FGB,FGA,F2,PLG,FGG,SERPINC1,F11,SERPINA1
UniProt Keywords	KW-0180	Complement pathway	17	29	2.90723	0.007	C5,C8G,C3,C9,C6,C1RL,SERPING1,C2,C1QB,C7,C4BPA,C8B,C1QC,CFI,C1S,C4B,C1R
