# Supplementary material for: diaPASEF Proteomics and Feature Selection for the Description of Sputum Proteome Profiles in a Cohort of Different Subtypes of Lung Cancer Patients and Controls
Source: Int J Mol Sci. 2022 Aug 5;23(15):8737. doi: 10.3390/ijms23158737 (PMC9369298; doi:10.3390/ijms23158737)
Supplement: Supplementary file 1 [file ijms-23-08737-s001.zip › Supplementary Table S5.csv]

pName	countDE	countAll	pv	pAcc	pComb	pORA
Complement and coagulation cascades	5	33	0.00623101686194737	0.0149925037481259	0.00623101686194737	0.050808576587768
Coronavirus disease - COVID-19	2	21	0.0166664169856765	0.00599700149925037	0.0166664169856765	0.394372457690659
Vascular smooth muscle contraction	3	7	0.0202460673422786	0.423288355822089	0.0202460673422786	0.00701367741105776
C-type lectin receptor signaling pathway	2	6	0.0656060672827138	0.239380309845077	0.0656060672827138	0.0506323777710379
Insulin signaling pathway	2	7	0.0871443075059825	0.252873563218391	0.0871443075059825	0.06807985791503
Salivary secretion	2	19	0.0923988326665033	0.0534732633683158	0.0923988326665033	0.34636160706301
Tight junction	3	19	0.111429791055097	0.204897551224388	0.111429791055097	0.114414464278598
Pathways in cancer	1	16	0.120846498970744	0.039480259870065	0.120846498970744	0.658247255723084
Oocyte meiosis	1	9	0.131935589149762	0.0644677661169415	0.131935589149762	0.450986672106466
Ras signaling pathway	1	6	0.134835021065084	0.0909545227386307	0.134835021065084	0.328701592565911
Alcoholism	1	7	0.138242124152703	0.0829585207396302	0.138242124152703	0.372138548341058
Glucagon signaling pathway	1	7	0.139533507608266	0.0839580209895052	0.139533507608266	0.372138548341058
Amoebiasis	2	13	0.142674326211105	0.161419290354823	0.142674326211105	0.199195532517774
Pathways of neurodegeneration - multiple diseases	1	14	0.146053967540132	0.0544727636181909	0.146053967540132	0.608407146086723
Tuberculosis	3	14	0.152486785917531	0.655172413793103	0.152486785917531	0.053490512907489
PI3K-Akt signaling pathway	1	14	0.158290833054965	0.0604697651174413	0.158290833054965	0.608407146086723
Renin secretion	1	7	0.164494069987779	0.103948025987006	0.164494069987779	0.372138548341058
Fluid shear stress and atherosclerosis	1	14	0.169188724205138	0.0659670164917541	0.169188724205138	0.608407146086723
Gastric acid secretion	1	8	0.178032413091154	0.103948025987006	0.178032413091154	0.412844693537021
Alzheimer disease	1	10	0.197185612605112	0.100949525237381	0.197185612605112	0.486721267413146
Kaposi sarcoma-associated herpesvirus infection	1	6	0.214610224724845	0.167416291854073	0.214610224724845	0.328701592565911
Influenza A	1	8	0.21656692251395	0.134932533733133	0.21656692251395	0.412844693537021
Phenylalanine metabolism	1	2	0.234305568853036			0.123933167757959
Tyrosine metabolism	1	2	0.234305568853036			0.123933167757959
mTOR signaling pathway	1	2	0.234305568853036			0.123933167757959
Parkinson disease	1	14	0.242020623855572	0.106446776611694	0.242020623855572	0.608407146086723
Dopaminergic synapse	1	4	0.247915439144145	0.28735632183908	0.247915439144145	0.232915746133439
Neutrophil extracellular trap formation	1	18	0.263045011002372	0.103448275862069	0.263045011002372	0.701912161462801
Prion disease	2	18	0.273358680698147	0.237881059470265	0.273358680698147	0.321946118348862
Systemic lupus erythematosus	2	20	0.274503344399847	0.207896051974013	0.274503344399847	0.370526008703416
Circadian entrainment	1	4	0.290430835447778	0.357821089455272	0.290430835447778	0.232915746133439
Cellular senescence	1	3	0.29631108516064	0.47576211894053	0.29631108516064	0.180178703680113
Phototransduction	1	3	0.296974280407915	0.477261369315342	0.296974280407915	0.180178703680113
Fc gamma R-mediated phagocytosis	1	12	0.296989951931949	0.15592203898051	0.296989951931949	0.551549498209953
Amphetamine addiction	1	3	0.300716435585561	0.48575712143928	0.300716435585561	0.180178703680113
GnRH signaling pathway	1	4	0.302720350915747	0.379310344827586	0.302720350915747	0.232915746133439
Oxytocin signaling pathway	2	9	0.304636211363013	0.827586206896552	0.304636211363013	0.107708864981457
Olfactory transduction	1	3	0.305954005962329	0.497751124437781	0.305954005962329	0.180178703680113
Long-term potentiation	1	3	0.306388102085795	0.498750624687656	0.306388102085795	0.180178703680113
Phosphatidylinositol signaling system	1	3	0.306930214810055			0.180178703680113
Inflammatory mediator regulation of TRP channels	1	3	0.306930214810055			0.180178703680113
Malaria	1	3	0.306930214810055			0.180178703680113
Melanogenesis	1	4	0.307779645456107	0.388305847076462	0.307779645456107	0.232915746133439
Calcium signaling pathway	1	3	0.308985125102565	0.504747626186906	0.308985125102565	0.180178703680113
Antigen processing and presentation	1	11	0.314669175455386	0.179410294852574	0.314669175455386	0.520195967364463
Glioma	1	3	0.31478171615953	0.51824087956022	0.31478171615953	0.180178703680113
Apelin signaling pathway	1	5	0.318205053731332	0.335832083958021	0.318205053731332	0.282356723433432
Regulation of actin cytoskeleton	2	25	0.326829626694711	0.202898550724638	0.326829626694711	0.485541483716115
NOD-like receptor signaling pathway	1	10	0.332428145655043	0.207396301849075	0.332428145655043	0.486721267413146
Cholesterol metabolism	1	8	0.341220406246968	0.253873063468266	0.341220406246968	0.412844693537021
Pathogenic Escherichia coli infection	2	19	0.356420712242532	0.322338830584708	0.356420712242532	0.34636160706301
Proteasome	1	4	0.366868581901142			0.232915746133439
Human immunodeficiency virus 1 infection	1	10	0.383462478681718	0.255372313843078	0.383462478681718	0.486721267413146
Human cytomegalovirus infection	1	10	0.398467652844328	0.270364817591204	0.398467652844328	0.486721267413146
African trypanosomiasis	1	5	0.417567646809539			0.282356723433432
Pertussis	1	20	0.446004584316481	0.210894552723638	0.446004584316481	0.740145968005681
Neurotrophin signaling pathway	1	8	0.45829419727034	0.394302848575712	0.45829419727034	0.412844693537021
Aldosterone synthesis and secretion	1	4	0.47483300569325	0.738630684657671	0.47483300569325	0.232915746133439
cGMP-PKG signaling pathway	1	6	0.486188693130858	0.543228385807096	0.486188693130858	0.328701592565911
Proteoglycans in cancer	2	13	0.511517895238146	0.972013993003498	0.511517895238146	0.199195532517774
Adrenergic signaling in cardiomyocytes	1	5	0.557343772041847	0.789105447276362	0.557343772041847	0.282356723433432
Lysosome	1	9	0.561357693954066			0.450986672106466
IL-17 signaling pathway	1	9	0.561357693954066			0.450986672106466
Staphylococcus aureus infection	2	22	0.637522658513887	0.67216391804098	0.637522658513887	0.417843144451437
cAMP signaling pathway	1	6	0.649105423933319	0.88255872063968	0.649105423933319	0.328701592565911
Endocytosis	1	13	0.649547878800899			0.580912328684302
Yersinia infection	1	12	0.651328710011249	0.529235382308846	0.651328710011249	0.551549498209953
Bacterial invasion of epithelial cells	1	12	0.697618970394411	0.60119940029985	0.697618970394411	0.551549498209953
Neuroactive ligand-receptor interaction	1	7	0.72917310840121	0.971014492753623	0.72917310840121	0.372138548341058
Rap1 signaling pathway	1	15	0.754949176503626	0.611194402798601	0.754949176503626	0.634149305806122
Salmonella infection	1	23	0.836393267562687	0.615692153923038	0.836393267562687	0.788729175342418
Metabolic pathways	1	51	0.836428242099977			0.971325573052516
Estrogen signaling pathway	1	15	0.841534153797531	0.777111444277861	0.841534153797531	0.634149305806122
Shigellosis	1	24	0.871041183386306	0.669165417291354	0.871041183386306	0.802871035816455
Lipid and atherosclerosis	1	19	0.923749003391693	0.881059470264868	0.923749003391693	0.721664970040568
